# Supplementary material for: Highly parallel optimisation of chemical reactions through automation and machine intelligence
Source: Nat Commun. 2025 Jul 12;16:6464. doi: 10.1038/s41467-025-61803-0 (PMC12255721; doi:10.1038/s41467-025-61803-0)
Supplement: Supplementary file 4 — Source Data [file 41467_2025_61803_MOESM4_ESM.xlsx]

## Sheet: Figure 1a
Best results from two experimentalist designed HTE plates			Results of initial plate from our ML optmisation workflow
Well	product_1_area%		Well	product_1_area%
A1	0.00235407		A1	0
B1	0.00236226		B1	0.0629428
C1	0		C1	0.292073
D1	0		D1	0.275048
E1	0		E1	0.0275981
F1	0		F1	0.0583977
G1	0.00278602		G1	0
H1	0		H1	0
A2	0		A2	0
B2	0		B2	0
C2	0		C2	0
D2	0		D2	0
E2	0		E2	0
F2	0		F2	0.228111
G2	0.00495131		G2	0.22944
H2	0		H2	0
A3	0		A3	0
B3	0		B3	0.110606
C3	0		C3	0.0717243
D3	0.00336966		D3	0.418325
E3	0		E3	0
F3	0		F3	0.020263
G3	0.0199895		G3	0
H3	0.00223322		H3	0
A4	0.00574519		A4	0.39419
B4	0		B4	0
C4	0		C4	0
D4	0.00400886		D4	0.0211755
E4	0		E4	0
F4	0		F4	0.0964021
G4	0.00761518		G4	0.0899925
H4	0.00420231		H4	0.098426
A5	0		A5	0.0222304
B5	0		B5	0
C5	0		C5	0.180692
D5	0		D5	0.0907467
E5	0		E5	0.128731
F5	0		F5	0.184678
G5	0		G5	0
H5	0		H5	0
A6	0.0418749		A6	0
B6	0		B6	0.124676
C6	0		C6	0.265031
D6	0.01084		D6	0
E6	0		E6	0
F6	0		F6	0.094017
G6	0.0416068		G6	0
H6	0.0188679		H6	0
A7	0		A7	0.026219
B7	0		B7	0
C7	0		C7	0
D7	0		D7	0
E7	0		E7	0
F7	0		F7	0
G7	0.00378082		G7	0
H7	0.00220637		H7	0
A8	0		A8	0
B8	0		B8	0
C8	0		C8	0.0093071
D8	0		D8	0
E8	0		E8	0
F8	0		F8	0
G8	0		G8	0
H8	0		H8	0
A9	0.00934954		A9	0
B9	0		B9	0
C9	0		C9	0
D9	0.00267118		D9	0
E9	0		E9	0.140771
F9	0		F9	0.128063
G9	0.015248		G9	0.0212655
H9	0.0162027		H9	0.0599808
A10	0.00771094		A10	0
B10	0		B10	0
C10	0		C10	0
D10	0.00302538		D10	0
E10	0		E10	0
F10	0		F10	0.418516
G10	0.00702803		G10	0
H10	0.00442808		H10	0
A11	0		A11	0.100886
B11	0		B11	0.0763401
C11	0		C11	0
D11	0		D11	0
E11	0		E11	0
F11	0		F11	0.287799
G11	0		G11	0.311636
H11	0		H11	0
A12	0.0309545		A12	0.0775137
B12	0		B12	0
C12	0		C12	0
D12	0.0113957		D12	0
E12	0		E12	0.512571
F12	0		F12	0
G12	0.0481351		G12	0.00985622
H12	0.0140462		H12	0

## Sheet: Figure 2c
Suzuki Coupling (i) virtual dataset distribution
yield (%)	catalyst turnover number
0	1.30904
0	0.045027
0	0.402456
0.537094	1.1175
0	0
1.30883	0.302807
0.975448	0.498879
0.441374	0
1.11585	0.355515
0	0.248409
0.246794	2.07681
1.22155	2.01461
0.523557	0.5935
3.06758	2.21009
1.14887	0.807135
0.909028	0.412974
2.29967	0.182588
0.81281	0
0.0282937	3.36216
0.998043	2.89618
4.29548	6.81037
7.25847	6.40015
5.00246	3.41121
5.67106	2.56131
7.69751	2.24065
5.73591	1.35897
4.0441	0.630612
4.13173	11.5999
6.24093	9.73872
11.0922	11.7805
11.5699	8.99053
13.6737	10.8204
13.3388	7.69717
13.2898	7.45987
15.1681	6.42853
10.7789	2.30534
7.80901	14.2166
9.46452	16.3343
16.2034	18.2631
19.9584	18.6105
22.7166	17.2262
24.4403	15.4496
21.071	11.3299
24.7666	10.4181
22.5911	8.66948
13.668	21.1229
17.7656	24.3566
22.5049	22.959
25.7712	23.8618
29.3687	22.3191
35.1826	22.855
37.0004	20.6296
38.4872	17.5606
36.2037	14.6916
16.1689	28.6791
22.1724	28.6172
27.9089	29.7155
34.1516	30.3991
42.6877	31.7026
42.3801	27.9084
51.717	27.4252
54.2112	26.0583
53.0178	22.8303
22.6135	36.4354
26.755	34.2306
32.954	35.6911
46.7358	37.9661
54.7733	38.7354
62.4332	36.7137
61.7245	32.6171
65.3465	30.1639
64.5493	27.3052
21.8661	39.5846
33.9124	42.22
42.8172	41.1325
55.7309	43.492
63.3027	41.8038
69.3268	42.9899
74.139	37.4962
73.2748	32.6058
78.6331	33.6709
0	0.777334
0.670361	1.08995
0.855379	1.70527
0.629784	0.260028
0.427631	0.00866288
0.2704	0.0941409
1.20407	0.28144
0.567097	0
0.57314	0
0.412751	1.21492
1.4086	2.55287
0.849222	1.21988
1.99762	2.13926
2.47795	1.42413
1.79011	0.792237
3.8933	1.4075
3.25595	0.855895
2.92578	0.122205
1.8858	5.10595
2.70811	3.42875
2.94087	4.23651
7.18694	6.84984
4.70238	3.06394
7.55825	2.83474
5.93085	2.25677
6.73689	1.31805
7.25791	1.52342
4.86385	13.394
4.66702	9.38827
12.7694	13.3495
15.3506	13.5611
15.2315	11.4427
16.1901	9.09814
18.2517	10.0526
15.2282	5.09005
13.0404	4.06021
6.11933	14.2158
15.9785	19.4873
19.7804	20.7687
21.4626	17.6999
25.8084	18.7028
24.1612	15.8913
26.298	12.6277
23.8039	10.7373
28.0719	10.0964
15.9468	24.3699
18.1918	25.5216
24.2801	25.8392
28.1973	25.6043
31.0085	23.8719
33.7921	22.2955
35.2197	19.9289
40.0093	19.0538
39.1368	15.8709
19.5567	32.2773
22.8298	33.7993
31.9233	32.6259
37.7941	33.6338
43.7291	32.9452
49.3353	30.9349
55.2731	29.898
49.6874	23.6135
51.4888	21.3961
23.7331	37.1424
27.5715	38.5529
32.908	37.6109
46.0327	39.4389
52.2604	39.5231
62.8866	37.2092
65.2016	32.6335
65.2172	29.2956
66.1594	29.209
26.061	42.1419
31.5252	43.3353
48.7266	44.986
57.1631	47.0847
65.3375	43.296
71.8687	42.1416
72.5453	38.3513
74.0901	33.3386
70.5883	31.244
0	0
0.351249	0.818889
0.288969	0.241021
0	0
0.388538	0.356416
0.808399	0.152453
1.22908	0.561595
2.48897	0
1.45834	0.191474
0	0.8065
0.820105	2.62749
2.08698	3.2489
1.41203	1.92284
2.22971	1.41138
2.29633	0.809297
3.46521	0.526853
3.79814	0.533976
2.10574	0.20758
1.0491	6.96604
3.61083	6.64021
3.99468	5.49365
7.82192	6.32161
6.97676	3.31548
9.42375	5.01152
6.99646	2.27585
6.09041	1.67611
12.3204	3.3155
6.20928	11.5438
7.67318	11.7506
14.3241	15.037
15.4723	11.9489
15.4266	10.7039
19.2301	10.9938
15.6367	7.65685
18.3098	6.87354
14.9159	4.40679
9.97083	17.727
15.2617	18.7407
18.6722	20.8664
23.6461	20.2053
22.6755	16.2493
25.6914	17.6931
27.1837	14.1935
25.2599	10.7054
27.3584	9.69128
12.3567	24.5432
20.0524	23.4856
21.8577	24.3221
28.7562	26.1824
34.7912	27.8428
34.8162	20.9063
39.9494	21.4491
34.2334	16.2434
40.8312	16.4492
18.9654	32.1626
23.1984	29.6238
29.8415	30.5069
38.1544	35.1003
44.9534	34.4016
48.5285	32.6737
46.9636	25.2557
53.3882	25.4334
51.772	21.4103
20.2371	35.2393
28.5922	38.2286
33.9404	37.352
44.4756	39.2427
54.8427	39.1086
62.9879	37.3525
64.2973	33.9161
63.8553	29.6812
66.6272	28.4053
25.0834	42.7832
32.1732	42.7457
44.6702	44.0482
54.6882	45.2223
63.3069	46.9655
70.9574	41.1554
69.3903	35.6799
71.6564	33.8994
74.6324	30.6686
0.0418926	0.51212
0.193766	0.613667
0.068555	0.0962541
0.803016	0.601041
0.410736	0.840595
0.265057	0.0565641
0.963793	0.0434848
0	0.016005
0.334796	0.159238
0.82678	3.32287
0.560259	2.25279
2.00201	2.88533
2.56393	1.12756
2.48822	1.28149
3.64196	2.56306
2.07625	0.65775
3.48162	1.07514
2.84988	0.583574
1.64914	7.15807
3.68213	7.74616
8.07626	9.43721
7.84328	6.06394
10.3848	5.47456
7.77275	3.40338
9.23358	2.98476
5.25382	1.27155
8.69139	2.12584
3.79302	11.6244
8.23286	10.8735
11.3476	13.4494
16.8295	13.6135
17.3499	11.2534
16.7154	8.77272
15.097	6.33105
13.8752	6.18833
16.534	4.21468
9.64195	21.9958
17.4637	21.8669
20.0753	20.3177
23.9977	20.714
23.6048	16.167
27.2151	16.9263
27.9786	14.579
23.8268	9.14078
22.3133	8.21714
11.4636	24.1046
21.2653	29.508
25.9052	27.1438
28.8153	25.91
35.3081	25.2986
35.4794	21.9073
34.063	17.1283
37.2004	17.733
38.2011	15.3408
23.0694	36.8708
23.5097	31.0665
30.3236	32.9866
36.8202	32.8383
44.5502	34.1328
49.3834	29.0086
51.6416	26.8932
51.601	25.0259
50.4482	20.9213
22.6081	40.2028
30.9234	39.8112
36.5837	38.8709
47.4302	40.6516
54.401	40.9456
60.3382	37.8936
60.9456	32.1596
63.9607	29.1423
66.3284	27.1694
26.4586	45.9755
35.2374	44.585
44.5402	45.5371
51.0323	44.7631
64.2818	44.5858
68.1575	41.19
70.5919	34.2356
70.7924	32.3559
73.0233	28.45
0.045589	0.406968
0	0.79999
1.36169	1.72821
0.625433	0.794611
1.36904	0.425235
0.760614	0.304105
1.64544	1.29621
0.904997	0
0.637583	0
1.42423	3.31404
1.05705	3.92841
1.6078	1.52115
1.14786	2.28363
5.28426	2.87015
4.60891	2.45647
1.92842	0.759831
2.15231	0.319926
2.7273	0.396144
2.86779	8.68074
3.89611	7.37848
5.63123	6.36634
8.98855	7.77409
10.1457	6.68475
7.30373	3.82538
13.1843	5.7217
7.16261	1.11238
6.08944	1.5608
7.11271	14.2562
13.271	16.6003
12.0256	13.532
17.2881	13.8437
17.2872	10.9751
17.5464	9.80934
14.8639	6.92821
16.6509	5.44945
14.1306	3.62787
10.3603	20.6245
17.9338	21.6892
20.6564	20.3743
23.43	20.5641
25.7929	17.0282
26.3152	15.1989
27.5153	14.157
28.0911	11.9835
26.4401	9.00683
17.5632	29.1026
22.3356	26.8407
24.7932	26.5515
30.4711	27.2999
32.5369	24.3085
36.8818	22.9882
39.9742	20.9967
40.0971	18.253
36.7295	14.5865
21.3172	35.2333
27.6639	35.3906
32.398	34.6845
39.1632	33.42
44.8957	31.7836
46.564	28.1623
52.0908	26.5161
53.462	24.7142
51.7405	21.7186
25.4685	39.9218
27.9643	37.4427
39.5399	40.249
47.6141	40.7203
55.8757	37.786
60.1857	34.9188
64.8066	32.7598
60.8175	28.3299
64.8631	27.2819
27.3252	46.0369
36.6158	44.6027
42.3757	44.7977
53.9193	44.2476
66.5079	44.5919
68.8475	39.1963
68.6578	34.4857
69.3989	31.3818
73.1564	29.3972
0.0201455	0.91252
1.05204	0.656705
0.0840183	0.59314
1.51803	0.817149
2.20158	0.398511
0.657607	0.132758
0.0517168	0.19569
2.4363	0.356746
1.51933	0.441852
0.682623	1.50882
1.66393	4.35045
1.5436	2.27916
4.16909	2.86276
1.96352	0.994126
3.05614	1.25398
4.99545	0.845452
2.56036	0.404991
2.33334	0.688002
2.91295	8.68426
6.42166	8.7878
8.56523	9.49859
10.974	9.33282
11.0264	6.83125
10.5976	4.77511
8.83056	2.03245
9.89747	2.31074
5.67124	0.88704
7.97333	15.1809
11.6368	14.7643
17.5977	17.3576
17.9601	13.9752
20.5202	13.2276
19.6957	11.2252
14.0268	5.52893
17.0622	6.0029
19.3045	6.92187
10.777	21.0631
18.3548	21.6678
20.8584	22.3308
24.2779	20.8211
27.3465	17.4719
27.1695	15.0272
25.5886	11.8433
26.7865	11.9407
27.0214	9.65691
17.413	29.5164
22.735	26.1237
25.0527	27.0662
30.5844	25.7041
33.2999	23.9031
36.2692	20.1412
34.8953	18.3907
35.6671	15.8771
37.7729	13.5271
21.8414	34.5515
25.4076	32.8642
30.9963	33.1708
39.9253	33.7554
44.1507	30.8952
49.5669	29.7248
49.5432	25.8009
47.3362	21.9108
53.5884	22.6058
22.6608	41.6634
30.3592	36.4568
38.112	39.8611
45.7784	39.5718
55.6589	38.4832
59.4913	34.6597
60.8231	30.8551
61.2866	28.6132
64.2187	27.3266
27.0765	45.646
35.3949	44.9519
47.5174	45.1512
55.1434	46.0878
63.7101	41.6649
65.4467	39.2409
67.9686	34.7492
67.9609	31.8854
67.9817	29.9951
0	0.886512
0.332608	1.50922
1.32885	1.33085
1.2456	1.39409
0.523268	0.103493
0.82671	0.274023
1.34628	0.553581
2.10715	0.151402
0.917884	0
0.283933	3.00236
1.75312	5.04159
1.89798	2.9362
5.64965	4.78356
6.11968	3.90007
6.11068	2.56351
1.52544	0.309007
1.56072	0.449686
4.72832	1.12211
3.08056	7.60497
7.28159	10.5394
7.4802	8.39436
10.2647	8.58646
12.4832	5.57279
7.92199	4.04152
10.262	3.17453
6.58987	1.12352
7.65513	1.11145
7.44593	15.1298
11.6155	16.0774
17.4661	14.6542
18.7775	16.0347
18.7048	10.933
16.7339	8.81495
17.4726	6.56384
15.5906	5.8408
17.053	5.88376
14.213	20.7414
18.1222	20.2639
22.2104	22.0921
25.9434	21.0672
27.9041	19.7457
27.0555	13.8037
25.8465	11.9059
26.2595	11.3737
29.5077	9.93966
18.6416	29.1561
21.6472	28.0254
28.4398	28.3661
30.6514	26.6439
34.8987	25.0788
36.3107	20.0594
34.9798	18.1987
40.3409	18.0857
37.4243	14.3468
20.9961	33.5615
26.8297	33.8883
32.3572	31.7813
38.6546	33.3457
44.5381	31.7196
48.0913	27.7394
48.4735	24.9201
48.3834	21.3532
46.7081	18.372
24.6246	42.5191
33.8709	41.3228
38.5848	38.4078
45.4538	37.5463
53.3852	36.5934
58.9868	32.8841
56.4479	29.1475
57.1483	25.9354
61.051	27.6109
28.314	46.0914
32.9129	44.6686
43.8311	43.0644
52.8262	43.9836
59.1528	40.9956
65.5279	37.6146
66.0533	32.8634
65.6341	29.5868
68.5282	29.1401
0	0.980557
0.205624	1.55895
0.388405	1.20206
1.78093	1.22554
1.83185	0.695213
1.03576	0.420755
0.128976	0.267326
0.394802	0.129498
0.983297	0.218369
1.44589	5.44085
3.17986	5.33271
3.57323	2.64684
4.05287	3.70736
3.54778	2.64447
3.72632	1.25201
5.55853	1.10096
2.29681	0.199928
2.84679	0
2.71106	8.01684
6.20791	7.94181
6.47312	7.98322
10.5998	7.97256
11.5881	6.55005
8.23702	3.72416
9.48847	3.72889
6.77739	1.4116
7.10118	1.13326
6.77106	15.4266
10.1713	14.0563
16.2711	15.8414
16.8387	12.3442
18.9475	10.9877
18.6239	10.4823
18.0774	7.67789
17.1327	5.98908
18.2658	5.09892
12.8497	20.2104
17.3883	23.1138
21.8175	20.0619
24.7407	18.5618
25.9049	16.9373
26.0889	13.3761
23.5157	10.5099
26.0912	11.7708
25.1214	8.54283
17.9636	27.8187
22.64	25.2823
29.0069	27.7016
30.0366	24.8486
32.2433	22.647
34.7212	20.4651
36.5934	18.6828
37.9489	16.3475
33.5481	12.7433
21.5711	33.5005
26.2295	32.6676
32.5588	33.6115
38.4333	31.2987
43.1705	30.1098
46.1176	27.163
47.889	23.5377
48.8002	21.0631
45.8204	18.2983
25.7866	40.6792
28.9205	38.5523
37.2626	37.0883
46.1465	36.8851
52.4746	35.7218
56.1889	30.6736
57.6414	29.8026
59.2512	25.6797
61.3694	24.5551
27.7912	47.556
35.9869	44.2728
46.2759	45.0825
56.3148	43.4759
61.097	39.917
61.2367	34.3323
67.1239	33.7157
64.91	29.3663
68.3256	27.0074
0.156899	1.07576
1.21688	2.44938
1.35275	1.93355
0.681599	1.14502
0.687566	0.323816
1.83382	0.392878
1.06476	0.145294
0.771088	0
0.409584	0.0945623
0.491007	3.42851
1.67925	3.35806
3.12054	3.96418
3.32522	3.59234
7.33711	3.13352
3.87878	1.46467
5.7426	1.43907
3.65676	0.271456
4.0338	0.210213
3.96759	9.0889
5.05684	8.27911
10.6695	11.8319
10.6854	6.64535
10.6661	4.68074
9.31344	3.98213
11.4492	4.28056
9.05278	1.94782
7.01796	1.49211
7.25777	14.5161
9.8711	13.2458
16.1382	15.3214
18.4843	13.9484
18.5598	10.4712
15.1496	7.33642
18.096	6.30391
19.0741	6.56256
15.2904	3.56536
14.1339	21.6632
16.933	20.9606
23.3941	21.6838
24.6886	18.6142
25.5523	16.8578
23.7136	12.4999
26.7008	11.5934
25.6755	10.0238
21.646	6.99126
18.2056	28.9898
23.6328	26.5406
26.4153	24.9939
28.3733	22.9878
34.3877	23.9352
34.1955	19.9263
34.3834	17.4639
35.0029	15.474
37.7239	13.496
21.7181	36.5564
25.7591	32.4401
35.7353	34.0411
38.0708	31.0701
41.8307	28.9955
45.8146	26.5204
45.2613	22.291
46.3507	20.5002
48.344	19.1277
23.4938	42.3015
32.2141	38.7878
39.6952	39.5515
47.5226	37.785
55.5172	37.0005
52.6634	30.8055
54.2589	26.3425
57.4149	26.5145
58.8417	24.4613
30.2358	47.1455
38.909	46.8085
45.1364	44.5701
53.0667	40.5997
59.4747	40.3632
64.5769	36.4652
62.859	28.943
66.8144	28.4062
63.0487	26.2352
0.110536	3.36941
0.664614	1.75895
1.28813	1.39346
2.14518	0.544388
1.86359	1.57047
1.90478	0.306088
1.93327	0.346691
1.49607	0.216417
2.09539	0
0.272612	1.94951
2.4337	4.33638
3.48529	3.91211
2.6435	2.13787
4.10863	1.05835
3.64049	1.17067
4.42317	0.999168
4.43054	1.00899
1.76917	0
5.09379	12.287
6.94316	9.51011
8.7513	9.38109
11.8786	9.0229
11.962	6.99254
11.577	4.14874
8.03	2.26301
7.34149	2.03003
9.2459	1.98459
7.70456	15.4374
12.9226	17.8853
14.2589	14.0704
18.1159	12.8068
19.683	13.2724
17.7625	8.2165
16.8941	6.60657
18.8429	5.58161
17.5766	4.64514
14.6836	23.4525
20.2616	22.0362
20.7099	19.3854
24.4259	17.4581
23.9194	15.0613
26.7646	14.8853
24.7004	10.3724
28.2515	11.0849
24.6298	7.44748
18.3659	29.1144
21.7817	25.3182
26.2275	25.3891
30.5371	24.585
33.0903	21.0946
35.4809	20.2089
37.7251	18.6078
35.6211	13.9568
38.2736	13.8944
22.2694	37.1579
28.1859	31.8521
32.6149	32.297
34.8834	28.9952
40.7121	27.1123
40.6089	23.6775
45.8533	21.9471
44.8417	19.9461
46.2397	16.7428
25.6165	41.0537
29.8072	39.3568
37.1246	37.0404
43.6937	34.5988
49.0673	32.847
52.6948	29.8592
54.6549	26.0779
57.375	25.4706
55.2896	21.9951
31.4279	50.5343
36.9139	45.9376
41.9403	41.5201
53.4733	41.797
57.7677	38.1649
60.0335	34.2424
60.8672	31.3845
63.3145	28.5268
64.3845	27.2144
0	0
0	0
0	0
0	0
0	0
0	0
0	0
0	0
0	0
0	0.0538727
0	0.248067
0.401275	0.0997531
0	0
0	0
0	0
0	0
0.846347	0.285686
0.148648	0
0	0
0	0
0	0
0.396256	0.264539
0.671253	0.11091
0.0230886	0.206573
0.302353	0
1.20632	0.143546
2.54541	0.639287
0	0.42464
0	0.002574
0	0
0.176724	1.45592
0.51724	0.172148
2.13512	1.75001
1.65211	0.778319
3.53591	0.505274
4.76458	1.09582
0.372584	1.06362
0.00794677	1.24977
0.381651	0.719902
1.80363	1.8423
3.78317	2.40991
4.9728	3.11727
9.4558	3.77753
10.9099	4.52357
10.1308	3.60162
0.612916	3.16099
0.552639	3.73904
4.69103	6.43588
6.74675	5.32633
12.1245	8.25515
13.0424	7.27812
17.051	8.13111
21.2696	8.41412
21.599	7.73484
2.70289	6.62891
5.73396	7.18041
6.56462	6.97343
12.1209	9.51771
18.7067	12.6319
19.4093	11.8847
23.114	10.1881
28.6329	12.5641
30.3064	12.1542
3.30914	12.0105
7.5604	11.8274
13.6413	10.9208
20.0356	17.4153
23.4825	17.2816
28.0243	16.6423
35.2301	17.121
41.0413	19.1067
43.7909	17.9128
9.50012	16.7431
15.7316	17.2879
21.498	19.6779
23.8612	18.7489
29.9687	19.5073
38.6066	23.1798
46.0787	22.8863
48.8735	22.073
55.1631	22.6997
0	0
0	0
0	0
0	0
0	0
0.298562	0
0	0
0	0
0	0
0	0
0	0.0387647
0	0
0	0
0	0
0	0
0.0539154	0
0.0278777	0.0475643
0.674349	0
0	0.263894
0	0.00860684
0.0375968	0
0.39923	0.035549
0.290098	0.0785058
0.831296	0.831131
0.754996	0.0907264
2.49459	0.961544
2.7163	0.549647
0	0.816344
0.343192	0.265869
0.214367	0.261372
0.198206	0.220523
1.61939	0.824336
1.76822	1.31646
2.96876	1.56115
3.2721	1.01597
5.09824	0.929694
0.428858	1.71375
1.29924	1.95001
2.49737	1.8091
3.54456	3.66528
4.85067	3.58773
6.39602	3.85757
9.78161	4.29127
12.8115	4.47084
13.5901	3.33274
0.694859	2.92214
1.51379	2.61354
5.41085	5.03363
7.17694	7.76094
13.0796	7.39711
12.5694	7.18892
18.9239	9.1121
20.1556	8.6062
22.2963	7.02974
2.29161	6.84346
5.19881	7.9968
7.65854	9.57372
15.8791	13.0417
16.8672	12.5935
21.291	12.5841
25.2461	11.7894
32.5983	15.3431
31.2096	12.037
7.55655	11.6989
10.7073	13.9423
16.3641	14.2232
20.5557	15.6977
25.7785	18.2642
26.9708	16.9393
38.3217	18.4532
37.114	16.97
45.6847	18.1652
9.25706	17.9976
13.731	16.5336
21.9878	22.2838
26.8034	21.4127
32.4755	22.1359
42.0354	23.5772
42.4824	21.2524
49.9623	23.2155
53.0138	23.2761
0	0
0	0
0	0
0	0
0	0
0	0
0.26595	0
0.36563	0
1.05788	0.149869
0	0.196274
0	0.117393
0	0
0	0
0	0
0.24108	0.135278
0.37206	0
0.498032	0.228875
1.2403	0.221255
0.0270665	0.354146
0	0.303314
0	0.0549873
0	0.313738
0.72073	0.275358
0.908284	0.271524
1.15636	0.190773
0.486594	0.0926895
3.93048	1.19624
0	0.254328
0	0.0338553
0.792551	0.704826
1.63728	1.48396
1.53779	1.10785
3.96688	2.17475
2.45116	1.79219
5.03839	1.79372
4.44762	1.58725
0.451917	1.65029
1.30283	1.95745
1.71614	2.53169
4.39308	2.69223
5.25381	2.91182
8.07816	5.23987
11.731	4.87548
12.5092	5.05608
14.3593	4.95282
0.318687	3.32981
3.45679	6.28599
6.31407	6.41232
10.5937	9.19219
12.331	8.59845
19.0464	11.2328
20.7178	10.2688
22.5953	8.61786
19.7822	7.46241
2.61389	8.6581
7.87943	9.19543
9.35121	10.4555
17.5739	15.1137
15.1586	11.222
23.1461	12.6535
27.1156	14.0807
27.9008	13.7642
34.3342	12.4838
8.71011	15.7727
10.0989	15.5409
16.4287	15.5844
20.6544	18.4109
28.9881	19.0885
30.3168	18.1602
37.8149	18.4593
43.5583	18.702
40.0644	15.6647
9.32452	16.9279
19.4075	20.0348
21.12	21.748
28.8937	22.2919
35.85	22.9573
38.5019	20.9507
42.4046	21.5463
48.5965	21.8037
53.6707	21.5422
0	0
0	0
0	0
0	0
0	0
0	0
0	0
0.105291	0.0190976
0.199959	0
0	0.929021
0	0
0	0.207979
0	0
0	0
0.398226	0
0	0.0946109
0.56377	0.275722
0.452566	0.14239
0	0.645364
0.193431	0.413471
0	0
0.0490711	0
0.436002	0.486608
2.76462	1.44977
0.699014	0.260425
1.25782	0.401501
0.421599	0.158429
0.199429	0.780657
0.335592	0.385314
0.397191	0.687396
0.834971	2.48517
1.5199	1.21641
2.23638	1.65726
3.86342	0.854839
6.85436	2.17471
3.77841	0.88345
0.706015	1.10105
1.27897	2.89917
2.02602	3.50225
4.58919	3.64941
6.88493	4.46186
10.603	5.7448
6.26971	3.13849
11.9363	3.58822
14.0016	4.89757
2.50868	6.36546
4.76912	5.52936
5.93032	7.29162
9.27624	7.9491
15.5007	9.69882
20.3555	10.1221
19.0685	9.26867
23.016	10.2015
23.7961	8.66783
4.73676	10.4291
8.83159	12.1862
11.155	11.7306
14.033	11.5275
19.9889	13.4273
22.2462	13.0163
27.8602	14.0869
32.1235	13.5688
32.4651	13.5699
8.39827	14.012
13.1729	15.3856
16.242	17.001
21.8291	18.0228
26.6265	17.9369
29.9487	17.5942
37.7381	19.9668
39.5718	18.3314
44.6785	18.958
14.2706	21.4609
20.5449	22.7537
22.3399	20.4399
27.815	20.8697
38.5345	24.6651
41.7562	22.7711
46.3249	21.8271
49.5567	21.6843
52.8109	20.9367
0	0
0	0
0	0
0	0.188312
0.0324172	0.0369223
0	0
0.348814	0
0	0
0.062053	0
0	0.608425
0	0.192101
0.141025	0.0483
0	0
0.193484	0.361967
0	0
0.805018	0
0.16099	0.149996
0.0712112	0.352362
0.0219605	0
0.0186085	0.8524
0.171347	0.450939
1.05791	1.1738
0	0.124681
0.349578	0
2.56908	0.270135
2.09513	0.496772
1.53823	0.332186
0.507896	0.85321
0.40842	2.42511
1.04188	2.93643
3.76886	2.75894
1.64159	1.21447
5.91194	2.3705
4.79656	1.99908
3.22267	0.5364
6.8236	1.82653
0.181771	2.51787
1.76913	3.3878
3.51136	4.44997
6.23555	4.24443
8.51843	3.6932
11.6369	6.26397
12.4782	5.7933
16.2342	6.55307
14.0221	3.92988
3.51239	6.82155
5.72533	6.09861
7.08066	6.01169
12.1468	9.7339
14.1067	10.898
18.825	10.9444
18.7105	7.03786
20.0094	8.12854
17.257	4.84028
6.04568	10.787
10.8265	12.2908
13.0755	12.9696
17.8181	14.042
21.0242	14.4298
26.5189	14.4486
28.7308	14.1219
29.2969	11.7083
33.6972	12.3465
9.26023	15.1445
14.6862	18.4041
22.205	19.3939
23.7764	18.6412
25.6104	18.3824
32.209	17.7762
36.556	17.6493
41.2118	18.3595
42.8787	17.3509
14.4181	21.5743
19.3458	21.0107
25.6289	23.7279
30.9276	22.5743
36.3798	23.4049
42.4538	21.8313
48.8622	23.2337
46.3313	20.7971
52.9989	21.3958
0	0
0	0
0	0.0259398
0	0.0495249
0	0
0	0
0	0
0	0
0.439397	0
0	0
0	0
0	0
0	0
0.110261	0.653256
0.429087	0
0.314828	0.259382
1.07483	0
1.9474	0.106547
0	0.71631
0	0.442592
0	0.805425
0.315761	0.56419
0.733295	0.538594
1.78856	0.318717
1.73157	0.0746462
3.84441	1.42083
6.12062	1.04839
0	2.54936
1.68218	2.1515
0	1.05285
1.63919	2.58146
5.52213	3.56546
3.64557	1.96627
3.07412	2.07635
7.22258	1.80128
9.03342	0.911362
0.254213	3.79112
0.331995	2.56236
5.04753	6.2757
5.87379	6.3353
5.70298	4.1277
13.5882	6.97158
14.3555	7.20278
16.3343	5.62509
18.8193	6.5946
3.94901	8.81735
5.62034	8.60333
7.66225	8.84065
11.0926	9.06061
14.8961	10.0621
18.2608	8.60173
16.375	7.04787
20.8521	8.28217
22.8611	6.99078
7.59487	14.0839
11.2091	12.7748
14.3305	12.6968
18.3458	15.0933
21.6517	13.8357
25.0231	13.4157
30.835	15.4695
32.2985	13.5992
37.5813	14.1612
12.0743	17.1671
16.8569	20.1617
19.9837	18.6985
23.4961	19.0066
30.371	19.0862
33.0492	17.9915
36.6461	17.3058
39.7572	17.2184
44.9186	17.6675
13.3757	23.5933
18.3918	22.5317
23.5267	23.2285
30.7888	22.5194
31.8659	23.0742
38.3443	21.6879
47.7226	23.1005
49.9757	20.7622
59.5808	22.8533
0	0
0	0
0	0
0	0
0	0
0	0
0	0
0.309812	0
1.04565	0
0	0
0	0.17128
0	0.304218
0.0640648	0.2264
0.0979614	0.651196
0.806545	0.167596
0.416354	0.245496
0.66566	0
0.983929	0.0950716
0.479662	0.893466
0	0.536621
0	0.297162
0	0.186806
0.702469	0.664732
1.03104	1.48208
0.42461	0.287323
2.8857	0.934068
2.49593	0.560549
0.469644	1.10459
0.225331	1.60049
2.30628	3.58502
2.1961	3.16867
4.78408	2.01393
3.54052	2.51923
7.55415	3.57087
5.7047	1.67174
8.03459	2.85611
0.708844	4.8151
1.40832	3.67067
3.85231	7.00693
5.44117	5.43718
9.46387	5.92858
13.9949	7.71049
11.972	6.08527
11.3807	3.67245
12.445	4.60167
2.08819	8.21328
5.22724	7.63015
8.57688	9.18583
16.0768	12.9552
15.8573	10.1368
17.4395	8.90061
19.0864	9.41746
23.9762	8.20718
21.7989	6.26397
7.82762	12.9555
11.9626	16.1973
13.5645	13.6609
18.8034	14.2106
20.1702	13.6984
24.6991	14.6956
26.5191	12.7692
29.4819	12.6626
35.2228	13.4779
13.014	18.9334
12.7098	17.9808
16.2483	16.8699
23.9686	17.4569
30.207	19.2536
33.1948	17.5907
37.5084	17.5129
40.5992	17.3434
44.0702	16.7099
16.8525	24.8323
20.3807	23.6277
24.2679	22.7899
27.6728	21.2984
33.3829	22.2313
41.3365	22.5924
48.1822	23.4693
52.2197	22.4716
49.1743	19.6733
0	0
0	0
0	0
0	0.0676623
0	0
0.720594	0.145815
0	0.102402
0	0
1.07236	0.354817
0.0216089	1.07547
0	0
0	0
0	0.127724
0.498418	0.46686
0.0304197	0
0.488679	0.427513
1.56113	0.341624
1.05337	0
0.252657	0.432426
0.730487	0.557335
0.776685	0.650026
2.11495	0.973422
0.520235	0.43824
2.88676	1.75639
1.61786	0.784853
6.03	0.725666
2.25856	0
0.369259	1.64096
1.75128	2.61133
1.8437	0.82244
3.87307	2.54233
3.67851	2.47027
4.99606	1.12389
3.85308	1.31404
5.40841	1.11719
6.86951	0.918063
2.24605	7.74027
3.02707	5.79477
5.48952	5.1124
6.91555	5.66127
10.3706	6.86378
9.57424	3.91459
12.7395	4.54872
15.8292	5.18206
15.6103	4.07812
2.59202	8.75837
6.47747	9.87554
7.47463	8.08715
10.7191	9.54334
14.5466	8.88102
19.2254	9.75583
23.2709	9.52398
23.2805	10.1101
25.473	8.76154
6.5447	15.6713
10.4705	13.0946
16.2492	13.8253
20.0513	15.5033
23.2945	14.1881
27.4011	15.2566
30.6308	13.4932
31.4503	11.8818
34.5432	12.8283
11.8299	18.535
17.4059	18.5789
21.2298	19.3477
23.3051	18.5492
29.066	19.6423
31.7366	17.9066
34.8465	18.2238
39.2147	16.7518
43.5833	17.046
18.6114	23.4547
22.9589	25.1618
25.8569	21.4549
32.0069	22.7991
36.1766	23.5583
39.0648	23.1106
42.2606	20.2968
50.7982	19.58
52.0432	20.8174
0	0.150642
0	0
0.0574884	0.320279
0.0142612	0
0	0
0.0236947	0
0.228392	0
0.738601	0
0.712349	0.263757
0	0.277289
0	0
0	0.25543
0.354073	0.602774
0.0483779	0.0441867
0.465883	0.20721
0.877703	0.233975
1.12483	0.67958
1.57412	0.226218
0	0.362898
0.972344	1.32664
0.538734	0.786455
1.68443	0.606476
0.346658	0.397761
3.62735	2.15043
2.08818	0.990244
2.3617	0.477698
2.77373	0
0.959534	1.07718
1.52517	2.95673
2.00007	1.35115
3.72713	3.10785
4.12802	2.54009
5.36067	2.42018
5.65369	1.92109
7.62086	2.73121
9.36094	1.46616
2.2304	7.71529
4.69501	6.87012
6.73557	7.1103
6.87445	4.60624
8.84035	5.66947
9.43178	4.40333
15.5189	5.66766
12.9247	2.78597
12.3433	2.40681
5.77878	10.0119
7.05625	11.0224
9.76233	11.2383
14.8885	9.7362
14.823	9.49871
18.9105	9.37031
24.0176	11.7025
19.2768	6.94198
24.147	7.30123
11.78	17.4218
13.2996	15.6643
16.1628	16.6162
18.6435	14.4305
21.456	13.8728
24.0071	13.2679
27.4151	11.828
29.4366	13.3157
29.8773	10.2275
13.2689	22.835
16.7701	19.4666
22.6924	19.3318
24.1201	18.4465
29.119	19.4781
33.0014	17.5126
36.1918	17.9029
40.9597	15.4149
39.0021	14.8424
16.4559	25.73
22.5801	22.3651
25.5762	23.0182
30.3271	23.1302
35.4382	21.6973
41.1757	22.7723
48.5106	21.568
46.2099	19.326
53.356	20.8934
0	0
0	0
0	0.470444
0	0.168829
0.615225	0.299084
0	0.099419
0	0
0.0941563	0
0	0
0	0.0264351
0	0
0.359411	0.330418
0.250334	0.0368049
0	0.030398
1.2765	0.396842
0.289594	0.013422
1.04031	0
2.02379	0.361138
0.434509	1.05224
0.655014	1.29613
0.359454	0.31928
0.966729	1.28665
2.46237	1.22575
2.04779	1.2531
3.7096	0.677849
4.65347	0.322151
2.03616	0.584395
0.902843	3.48526
0.767537	2.76068
1.8266	3.05312
1.59904	3.41915
7.87639	4.02919
3.72164	2.32551
11.1098	3.06544
9.72253	2.19389
7.23272	1.23924
1.5836	5.57782
4.35787	5.91819
6.1953	6.20091
8.75201	8.05541
10.8537	6.4601
13.2163	7.31171
16.9329	6.56854
15.1469	4.39125
14.9994	3.93437
5.58005	11.3103
7.10739	9.99388
11.4609	11.4325
14.0963	11.5632
16.6306	9.4752
20.03	10.5482
19.0064	7.08373
22.1821	8.48692
22.6665	5.92972
11.5458	14.9407
11.4656	15.5781
15.2556	14.941
21.4278	15.974
21.7285	13.3467
24.3196	13.552
25.6442	10.894
27.4865	10.7274
40.3234	15.1073
12.655	18.3131
18.5367	20.3244
22.4904	19.1331
26.2658	19.9062
31.1777	19.1572
32.4114	16.3839
35.5026	15.3733
40.4358	15.7184
38.7603	15.5561
18.0572	24.368
22.408	25.0575
27.6169	24.9748
26.8334	19.6535
36.8707	23.2612
39.2945	21.4527
43.2046	21.7395
45.7258	16.9409
50.0591	20.8224
0	0
0	0.117112
0	0.0302065
0	0.695281
0.138774	0
0.232017	0
0.232777	0.349645
1.90739	0.616017
0.943188	0.383898
0.557041	2.54659
0.0208432	0.597188
0.305775	1.39473
1.24135	2.22348
2.39961	2.56606
3.45884	1.42012
2.10012	1.16485
4.45036	2.0391
1.47445	0.230286
0.827495	3.222
1.30522	2.535
2.92626	5.98059
5.03195	6.04583
4.97783	4.0903
8.62184	5.91685
5.7458	2.45651
9.33555	3.42339
9.2771	3.02121
3.19266	9.97552
3.31657	9.31156
6.94331	11.1784
12.0472	12.9325
10.9364	11.8342
12.5172	9.35608
16.1065	10.5702
18.0624	8.4804
17.0165	6.38857
3.86252	14.9241
6.52323	13.5269
15.2243	17.9495
15.9258	16.8636
18.0983	14.7695
21.6434	14.8479
24.0497	12.9894
23.2619	11.749
26.2634	11.4753
9.04416	19.3923
15.4361	21.7437
14.8613	21.7802
21.4361	21.2893
25.5711	20.7446
28.5407	20.9508
32.0345	17.9449
34.612	16.9255
38.1287	16.7017
15.6428	29.582
20.5855	29.0424
24.7752	29.3372
28.6488	27.4614
34.8116	28.2627
37.6633	24.4478
43.0213	24.6742
48.3013	22.0965
49.7241	21.6296
18.1613	38.764
25.1655	33.5507
28.1054	30.7856
34.085	30.6591
37.1081	29.4727
46.7641	27.8686
58.8612	27.3659
56.3394	26.8689
62.4684	26.1562
20.0096	38.8333
25.9216	38.5166
33.5142	36.4396
40.3247	36.472
46.8596	34.7482
55.4555	34.3438
67.1934	31.5717
68.0765	30.301
68.8772	28.0667
0	0.176953
0.303308	0.673141
0	0.206643
0.68109	0.613518
0	0.656854
1.00703	1.36066
0.343355	0.277273
0.964158	0.631245
2.33891	0.329468
0.283365	1.72002
0.247796	2.13494
0.402128	0.364626
1.07363	1.253
0.961664	1.48224
2.36562	1.96512
2.97808	1.66425
2.63768	0.677075
5.34404	0.981993
0.764124	5.68697
2.49746	6.07864
1.65636	4.74712
5.41278	5.91073
6.99026	5.10705
5.33653	3.71283
9.86761	4.54825
11.5662	3.95114
6.91401	1.56232
2.10409	9.76428
3.73158	8.66209
8.36284	13.1572
9.75158	10.8971
13.4966	11.1972
11.5177	8.04927
14.845	8.68244
18.5168	8.01768
15.0204	5.95205
3.68627	15.6496
10.4817	16.9002
11.3611	15.1395
15.1044	14.8086
20.9943	15.8418
18.5491	13.7426
19.824	10.7362
24.9125	13.2239
25.7145	10.0383
12.1075	24.0208
14.2092	23.7129
17.5409	23.746
23.9215	23.1159
25.421	22.3626
27.8283	20.7743
31.0155	17.0957
35.2379	18.2518
37.364	15.4445
13.5763	28.5092
19.479	30.87
21.3617	27.0992
26.7487	23.6618
28.9589	23.7191
37.1131	23.7054
44.0338	25.4091
48.2791	22.4097
45.6706	18.7832
16.0082	34.3621
23.7051	33.0014
28.5739	32.6956
32.2771	30.7337
37.8574	29.8918
45.9238	28.3213
49.8165	26.377
55.3569	25.192
59.9409	25.8228
22.703	42.1969
27.7884	40.5141
33.1953	36.1793
42.8131	37.5175
51.2789	33.5025
54.8935	31.5434
61.2564	30.9287
65.5775	29.4931
68.9695	27.1978
0	0
0	0.35202
0	0.129777
0.227786	1.43156
0	0.334304
0.467862	0.376888
0.44703	0.17268
1.18983	0.507882
1.48033	0.448459
0	2.67856
0.819142	2.07398
0.207815	1.33556
0.53257	1.56226
2.16139	2.33344
2.78054	1.91359
1.52718	0.800808
2.10966	0.890631
5.45255	1.08544
1.21526	6.12039
2.09358	3.14912
2.23654	5.82618
1.99451	3.76179
5.05675	5.00312
5.73381	4.53615
8.11475	4.48266
10.2621	4.07749
7.91215	2.95159
1.76509	7.06247
3.65457	9.50648
7.1663	8.80317
10.2005	10.2194
14.5644	11.7183
17.5348	10.9284
16.3701	8.94243
15.9493	6.94713
15.8021	4.60108
7.075	17.2648
12.6594	17.422
10.054	15.3381
14.8949	15.4283
19.8531	15.7429
19.8637	12.7679
21.0662	11.8217
25.496	12.3048
26.7336	10.458
12.0477	26.1015
15.8942	22.1183
21.71	22.578
22.1327	21.1212
26.4424	19.4495
27.8432	19.1954
32.4136	17.5429
32.358	15.8555
35.9284	14.8057
16.1823	30.351
18.3124	29.0442
25.8466	27.5867
28.017	26.2526
30.1629	24.5333
38.2136	23.2537
38.8613	22.1136
45.7132	20.1335
45.2267	19.4514
20.2424	37.2176
22.8151	33.0082
28.0978	31.4923
33.0313	29.9113
36.7924	27.2119
45.1548	27.5243
48.7217	24.8339
56.7115	25.2176
59.3874	24.7282
23.6796	39.9492
25.5036	37.1571
31.9335	35.0556
36.6789	33.9296
49.6316	32.8338
53.1551	30.1181
59.4426	29.5647
64.423	27.1491
66.35	27.5027
0	0.668134
0	0.0791233
0	0.632024
0.243184	0.721637
0.425522	1.27716
0.146771	0.121177
1.24188	0.420668
0.555916	0.233119
1.71382	0.367091
0.304164	1.33299
0.586509	2.07733
0.526449	3.5863
1.34474	2.05201
1.77872	1.57672
1.16262	1.31797
3.65725	1.7424
5.1066	1.51328
2.09094	0.108152
0	2.61408
0.70047	5.41866
4.19643	5.58403
3.9264	5.35553
7.4509	6.53119
6.22808	3.90066
9.35409	3.77454
6.58538	2.68867
8.6985	2.67333
4.30819	10.5159
7.3612	11.4236
7.18776	11.0553
11.7008	12.1734
14.8103	11.4455
14.5187	9.88708
16.8246	9.85803
16.8556	7.78396
17.1212	5.05929
7.21808	17.5265
12.0811	16.1043
11.5618	13.4137
15.6792	15.0934
19.5099	14.2398
22.1758	12.9077
23.799	12.2232
25.3928	11.5295
23.5784	9.12548
10.7018	23.0995
14.7736	23.2863
19.7576	21.7911
22.7141	19.6311
25.9734	19.9957
27.5746	17.7219
27.3612	16.5872
31.37	14.781
36.5818	14.7873
16.2733	31.6668
19.0428	25.3622
21.8528	24.4982
26.3641	25.3134
30.7984	22.7302
34.0029	24.6042
37.4304	21.1722
44.3784	21.3902
49.1587	21.8986
18.7872	34.2832
24.982	34.0108
27.2818	30.4157
30.7965	28.1827
34.3177	27.1168
47.8917	26.7795
51.0074	25.2355
53.2932	23.3011
57.2273	24.3102
22.0316	38.206
27.1337	38.0689
32.0837	33.9101
36.6061	32.4331
44.2839	30.1885
54.9325	30.2583
58.9394	28.2077
63.7457	27.2787
65.8885	26.7934
0.552557	0.468056
0	0.156346
0	0.512561
0.615384	1.48308
0.981139	0.659709
0.910051	0.0893524
0.95097	0.253883
1.13561	0.248003
1.23928	0.0639828
0.0141933	2.86381
1.0516	3.13323
0.420856	2.11189
2.515	3.05084
1.05703	1.30315
2.78255	1.60965
3.98064	2.09617
2.01706	0.634887
4.21602	0.871314
1.9488	5.04953
2.99434	6.30127
4.75818	4.9625
6.07979	5.86138
7.16132	7.20962
6.85973	4.46272
6.52905	3.27713
7.61113	3.11193
8.46299	2.12545
2.45167	10.5661
4.95763	10.1926
8.89685	10.869
9.9896	11.0747
10.7954	8.40556
15.7194	8.75082
15.1823	7.57441
14.8492	5.51511
13.7109	4.42967
7.74949	15.585
7.36825	14.5242
12.509	14.449
18.4447	16.6451
18.7254	14.5051
20.1712	13.7198
22.8019	11.9914
26.0789	12.4483
26.787	9.70996
12.7158	24.1267
15.6457	22.9521
18.5566	20.584
23.6262	19.1467
24.6146	19.5918
29.0652	17.2377
29.5212	16.0975
30.158	15.3558
33.9224	13.676
[truncated: 3,672 more rows]

## Sheet: Figure 2d
C-H arylation virtual dataset distribution
yield (%)	(Negative) Reaction cost ($ per mol)
10.1909	-0.156432
7.29818	-0.155839
4.21404	-0.154558
2.6365	-0.153277
3.26723	-0.153864
3.01031	-0.15484
2.03358	-0.15422
2.3748	-0.150739
9.8042	-0.151715
6.65714	-0.150695
5.13814	-0.14869
4.6892	-0.14702
5.8298	-0.146768
5.30262	-0.145507
3.9927	-0.143643
2.27523	-0.142689
9.55412	-0.146277
6.34771	-0.145252
4.62167	-0.142997
4.37921	-0.142727
4.72316	-0.142989
5.45732	-0.142574
4.97111	-0.141039
3.74477	-0.138909
8.74387	-0.141911
5.60731	-0.142737
4.27727	-0.14209
3.70106	-0.141286
3.49002	-0.141607
4.19315	-0.140847
4.49224	-0.139999
3.68094	-0.138556
7.6236	-0.139932
5.04566	-0.141544
3.73728	-0.141179
2.72952	-0.140414
2.21724	-0.139761
3.08955	-0.139583
3.64195	-0.13909
4.3073	-0.138468
0	-0.157943
0	-0.160226
0.62996	-0.158774
3.1265	-0.156964
3.49921	-0.158602
1.19253	-0.157582
0	-0.155273
0	-0.151433
0	-0.149056
0	-0.150137
0.479416	-0.149223
1.51558	-0.147931
2.11563	-0.147708
2.169	-0.148016
1.28495	-0.146717
0	-0.146239
0	-0.141836
0.42665	-0.143773
0	-0.144882
0	-0.145087
0	-0.145572
0.32152	-0.145841
0.957707	-0.145173
0	-0.14406
3.58145	-0.138124
1.17185	-0.140679
0	-0.142838
0	-0.143864
0	-0.144384
0	-0.144161
0	-0.144265
0	-0.143607
6.68138	-0.138133
2.16134	-0.138162
0	-0.137754
0	-0.139162
0	-0.14099
0	-0.142758
0	-0.143878
0.321089	-0.143434
6.16825	-0.201546
4.22182	-0.202713
5.32655	-0.200741
5.58565	-0.198773
5.65117	-0.197124
4.64048	-0.197584
1.99207	-0.197443
0	-0.198517
5.42168	-0.193562
4.85374	-0.193833
6.1078	-0.193294
7.52377	-0.19192
5.88796	-0.191023
4.3396	-0.190985
3.75024	-0.191049
0	-0.192419
5.93687	-0.188579
5.88685	-0.189349
6.87859	-0.188976
7.78022	-0.188166
6.23365	-0.188097
4.16915	-0.188276
2.821	-0.188346
1.07086	-0.186931
6.31155	-0.186035
6.48342	-0.186459
7.83728	-0.187057
7.64681	-0.187012
6.13515	-0.186928
4.55175	-0.186289
2.42358	-0.186108
1.36579	-0.184544
10.0914	-0.180778
9.63404	-0.182508
8.18538	-0.183987
8.19744	-0.18522
7.10329	-0.185848
5.23475	-0.185853
4.6265	-0.185544
4.2657	-0.183827
0.947884	-0.240452
0.288498	-0.24074
0.71999	-0.241006
0	-0.241328
0	-0.240833
0	-0.240982
0	-0.241991
0.127179	-0.241061
0.872334	-0.233572
0.832415	-0.235708
0.0556531	-0.236319
0	-0.237035
0.137013	-0.236416
0	-0.236548
0	-0.236647
1.27375	-0.233518
0.414753	-0.22897
0.327427	-0.231165
0	-0.232781
0	-0.233812
0.391799	-0.233944
1.05458	-0.23382
0.685175	-0.233935
0.76879	-0.230487
1.015	-0.224364
0.422185	-0.226661
0	-0.228911
0.139119	-0.229954
1.09441	-0.230631
0.826937	-0.231328
0.349358	-0.231316
1.15496	-0.22768
2.42392	-0.216942
1.45108	-0.219348
1.03126	-0.221961
0.903863	-0.224685
0.537283	-0.226812
0.518553	-0.227877
0.511221	-0.228525
1.30763	-0.228022
2.69078	-0.0525583
2.69344	-0.0524727
2.52139	-0.0519302
2.42256	-0.0507847
2.58294	-0.0510951
1.83626	-0.0529165
1.1956	-0.0534897
3.89779	-0.0541975
1.43467	-0.0464134
1.85714	-0.04745
2.20735	-0.0474997
2.47917	-0.0467608
2.69611	-0.0463088
3.33659	-0.0461196
3.66853	-0.0465066
7.10957	-0.0502037
2.69667	-0.0417859
2.50427	-0.0440592
2.32982	-0.0464437
2.64674	-0.0467605
2.89995	-0.0457619
3.51208	-0.0452543
4.35873	-0.0448541
8.89901	-0.0469313
2.14451	-0.0391817
2.69148	-0.041185
3.01102	-0.0431602
3.15616	-0.0442597
3.32966	-0.0443755
3.37944	-0.044051
4.59724	-0.0431673
9.51908	-0.0435629
1.32285	-0.0374142
1.64189	-0.0379768
1.86107	-0.0386459
1.89288	-0.0387217
1.78859	-0.0392864
1.63911	-0.0403276
1.97065	-0.0403775
5.51425	-0.0421179
3.87458	-0.0508316
3.82248	-0.0514237
3.7859	-0.0515796
3.81958	-0.0515338
4.07515	-0.0502092
4.29534	-0.0470159
6.48849	-0.0477503
9.67511	-0.052228
4.05493	-0.0439205
4.64945	-0.0439031
5.08705	-0.0437568
5.29857	-0.0443252
5.78355	-0.0454887
7.09077	-0.04514
11.284	-0.0445683
16.7455	-0.0471846
3.05122	-0.0416832
2.96215	-0.0412534
3.20853	-0.0413771
3.70564	-0.0419194
4.80187	-0.0429284
6.78404	-0.0437553
10.9349	-0.0441103
20.546	-0.0433573
3.72661	-0.0428183
3.406	-0.0424669
3.38026	-0.0413275
3.40566	-0.0407905
3.65741	-0.0411671
4.6623	-0.0416653
7.10303	-0.041987
14.0615	-0.0417747
3.76917	-0.0404978
3.39319	-0.0400919
3.0268	-0.0397024
3.04897	-0.0388002
2.98276	-0.0382023
3.14406	-0.0382665
3.82285	-0.0390311
3.08804	-0.0415534
1.66114	-0.0968229
2.14553	-0.0971975
2.53658	-0.0969265
2.82966	-0.0969194
3.14263	-0.0970217
3.29374	-0.0962213
3.80204	-0.0973181
5.67597	-0.0982082
1.97898	-0.0929312
2.0478	-0.0927347
2.79505	-0.0925747
3.26804	-0.0924944
3.44815	-0.0925426
3.97662	-0.0914535
5.06341	-0.0904765
10.2138	-0.0914481
2.8503	-0.0896444
2.03438	-0.0898049
1.64436	-0.0899988
1.77812	-0.0898694
2.30171	-0.0891138
3.09968	-0.0874659
4.8166	-0.0860642
13.2694	-0.0884553
3.12213	-0.0871783
2.23063	-0.0875611
1.70134	-0.0882513
1.61772	-0.0882129
2.07932	-0.0876632
2.82652	-0.0872663
3.69128	-0.0863135
8.87703	-0.0873676
3.78946	-0.0847872
3.32058	-0.0856995
2.93294	-0.087018
2.71075	-0.0883947
2.92909	-0.0887419
3.16651	-0.0888673
3.54826	-0.0887108
2.44618	-0.0873239
2.84486	-0.140994
2.63177	-0.14155
2.68465	-0.141616
3.23565	-0.141531
3.94452	-0.141336
4.83058	-0.140093
6.35158	-0.138546
1.38689	-0.13898
2.75708	-0.135564
2.74731	-0.136249
2.88104	-0.136938
3.24742	-0.13774
3.89811	-0.137506
4.76463	-0.13572
6.87115	-0.133959
6.48384	-0.131815
2.79414	-0.131397
3.06611	-0.132172
3.04512	-0.132735
3.00478	-0.133242
2.90159	-0.133734
3.20166	-0.133113
4.31244	-0.131909
5.68462	-0.130066
3.34214	-0.127572
3.37649	-0.127985
3.38592	-0.128609
3.34755	-0.129356
3.13972	-0.13005
3.33557	-0.129882
4.55169	-0.129882
5.45334	-0.130394
3.76232	-0.122569
3.68399	-0.124538
3.24521	-0.126143
2.83097	-0.126891
2.39125	-0.127245
2.8575	-0.127905
3.84077	-0.128689
2.76502	-0.131044
42.2972	-0.283214
50.1792	-0.285733
57.9809	-0.285321
62.4005	-0.284027
65.0566	-0.281836
71.0948	-0.281323
77.5811	-0.281272
86.0784	-0.281033
37.9896	-0.276257
44.8376	-0.278428
53.4072	-0.278565
61.0265	-0.277639
67.5505	-0.275443
73.0712	-0.272559
77.8906	-0.271453
82.5975	-0.271664
36.5033	-0.270989
41.6305	-0.273609
49.1464	-0.273097
58.7496	-0.27287
67.6866	-0.271691
72.9831	-0.268995
75.5897	-0.267277
78.7926	-0.267381
32.3272	-0.269332
38.6505	-0.270775
45.8237	-0.27063
53.5439	-0.270277
61.1369	-0.269546
67.097	-0.267929
70.7879	-0.266907
76.8988	-0.264706
24.7071	-0.263617
31.1594	-0.267921
37.4202	-0.270501
41.7366	-0.271052
47.109	-0.270279
55.6723	-0.26914
61.8124	-0.267485
72.0068	-0.264068
9.23358	-0.278151
10.5714	-0.279063
11.2389	-0.280184
14.5111	-0.280462
17.307	-0.281399
23.1978	-0.282242
34.5793	-0.283755
56.866	-0.284388
7.03008	-0.269296
9.3888	-0.269918
11.669	-0.270324
16.3816	-0.271176
21.3801	-0.271515
26.6562	-0.270986
38.6328	-0.271596
62.2913	-0.275335
5.65763	-0.264306
7.70391	-0.264588
10.4648	-0.265106
15.5676	-0.265431
22.4941	-0.26609
28.5206	-0.266221
38.14	-0.266217
64.938	-0.270995
4.80146	-0.265821
6.24678	-0.265851
8.97439	-0.266264
14.4577	-0.265902
22.1695	-0.26604
28.0309	-0.266315
35.1073	-0.266975
60.3833	-0.269623
4.65153	-0.265958
6.34587	-0.266786
9.68671	-0.267545
15.5745	-0.267593
21.8322	-0.26717
26.9742	-0.26689
30.1683	-0.267339
45.9141	-0.268436
22.809	-0.328967
27.4595	-0.327582
32.1526	-0.328511
35.6046	-0.328828
38.9976	-0.327826
45.7723	-0.325679
54.2061	-0.324689
69.574	-0.32529
13.8473	-0.318478
18.9606	-0.318057
23.9613	-0.31789
27.9228	-0.319182
32.9747	-0.319507
39.3371	-0.319366
51.0719	-0.318001
70.0111	-0.318892
10.8262	-0.312318
14.3403	-0.312548
17.4752	-0.311967
22.055	-0.31173
26.9229	-0.312701
32.5587	-0.312996
41.1299	-0.313376
62.9573	-0.314019
7.99745	-0.311017
11.5035	-0.31165
14.994	-0.311407
18.7502	-0.310847
22.5775	-0.310977
25.984	-0.312258
30.0032	-0.312427
48.665	-0.314431
4.96362	-0.309942
8.63052	-0.310627
12.6312	-0.310472
15.1701	-0.310815
17.9214	-0.311498
20.6143	-0.311544
23.9096	-0.312297
30.8725	-0.313026
5.68386	-0.364617
6.23195	-0.367426
6.6129	-0.368519
7.50398	-0.368312
8.43913	-0.368149
8.42119	-0.368013
8.47012	-0.367245
13.7242	-0.36717
3.33621	-0.356338
4.65598	-0.358912
6.08378	-0.360485
7.25931	-0.360539
8.8325	-0.360655
10.1512	-0.360955
11.0763	-0.360497
15.2894	-0.359023
2.10883	-0.354436
2.8123	-0.354555
4.40986	-0.356012
6.04481	-0.356798
7.64242	-0.357261
8.5335	-0.358082
9.06109	-0.358262
16.5937	-0.355695
1.50082	-0.35343
2.50993	-0.352898
3.73736	-0.352289
4.91777	-0.352951
6.21915	-0.353349
7.57689	-0.354307
7.83487	-0.355569
14.3754	-0.354779
1.49948	-0.349943
3.12607	-0.351231
4.81391	-0.350596
5.94767	-0.349314
7.02928	-0.349078
7.86679	-0.349578
7.5346	-0.350768
10.4643	-0.352144
2.89887	-0.0481681
2.79931	-0.0478662
2.48267	-0.047604
3.4855	-0.0459381
5.69177	-0.0440668
8.18789	-0.0425843
9.81637	-0.041831
19.6821	-0.040354
4.42798	-0.0411993
4.74891	-0.0408462
4.44724	-0.0404853
3.78869	-0.0408235
4.77799	-0.0400573
8.26635	-0.0380292
12.5247	-0.036222
24.0531	-0.0343429
3.07651	-0.0356968
3.28448	-0.0355214
3.38175	-0.0358828
3.47603	-0.0365813
4.55703	-0.0372253
6.52783	-0.0374497
11.2096	-0.0346458
24.6261	-0.0307128
1.54274	-0.0327331
1.35144	-0.0330528
1.75314	-0.0328416
2.59746	-0.0330663
4.05503	-0.0343986
5.809	-0.0354579
8.29343	-0.0343796
20.5412	-0.0292369
0.522845	-0.0320459
0.716635	-0.0329552
0.867728	-0.0326817
1.51878	-0.0328916
3.033	-0.0337768
4.73205	-0.0338445
6.81025	-0.0342551
13.8914	-0.028549
1.49282	-0.038523
4.03845	-0.0388346
5.51104	-0.0399134
7.87909	-0.0403925
9.57927	-0.0392047
11.5499	-0.039468
18.0872	-0.0421958
32.4599	-0.0430787
0.452521	-0.0351536
2.46583	-0.0347772
4.38993	-0.0354445
7.08703	-0.0367493
10.6415	-0.0352365
15.3109	-0.0340309
23.1181	-0.033042
40.923	-0.0343205
0	-0.0328843
1.47471	-0.0330775
3.31062	-0.0325371
5.86151	-0.0336983
8.80186	-0.0333508
12.7655	-0.0322702
19.6817	-0.0299175
44.2792	-0.0284382
0	-0.0304287
1.72927	-0.0316001
3.56419	-0.0319185
5.41945	-0.0321207
7.64017	-0.0311795
11.213	-0.0304951
16.4895	-0.0287328
37.4399	-0.0263442
0.186511	-0.024207
1.85418	-0.0259648
3.66405	-0.0270214
6.34915	-0.0294602
8.84446	-0.0284639
11.5742	-0.0271147
14.3705	-0.0262899
25.2633	-0.0249743
2.5682	-0.092325
4.39123	-0.0916906
6.32116	-0.0911062
8.69275	-0.0918107
11.1447	-0.0933422
15.5189	-0.094221
22.8481	-0.0940178
35.9053	-0.0899808
1.19757	-0.0841096
2.49301	-0.0839613
4.90652	-0.0842347
8.84926	-0.0855622
12.5113	-0.0857179
17.3851	-0.0861427
24.9013	-0.0856321
42.6298	-0.0834329
2.13628	-0.0830408
2.88938	-0.0839965
3.60744	-0.083903
5.80884	-0.0824626
8.64368	-0.081435
13.8983	-0.0814539
21.3066	-0.0813061
43.246	-0.0776249
2.03235	-0.0821201
2.96085	-0.0836585
3.63192	-0.0841337
5.03552	-0.0826628
6.9336	-0.080573
10.4044	-0.0786961
17.0283	-0.0776016
35.0202	-0.0755188
1.59011	-0.0781322
1.7324	-0.0791472
2.94874	-0.0810677
4.49297	-0.0815324
6.63959	-0.0795812
8.85919	-0.077151
12.1086	-0.0758878
20.8303	-0.0748995
0.651108	-0.124383
4.14705	-0.127014
6.66624	-0.130071
8.36482	-0.132048
10.3421	-0.131345
11.4509	-0.131385
14.8002	-0.132538
26.9245	-0.133121
0	-0.115759
0.603568	-0.118493
3.3925	-0.122538
6.80108	-0.126513
10.0549	-0.12688
13.6404	-0.126142
16.9562	-0.125514
30.3364	-0.125986
0	-0.113131
1.15437	-0.11739
2.9649	-0.121809
5.08241	-0.124458
7.29082	-0.124136
10.0158	-0.123188
13.6971	-0.122196
28.1217	-0.121767
0	-0.110635
1.03886	-0.114086
2.73965	-0.116907
4.90268	-0.121108
7.28516	-0.123529
9.0864	-0.122428
11.1893	-0.121335
22.3377	-0.119898
0	-0.106908
0.568528	-0.110793
2.22269	-0.114975
4.29535	-0.117106
6.53499	-0.118024
8.56397	-0.120185
9.97115	-0.120357
14.3324	-0.120592
12.6362	-0.037489
14.7238	-0.0381667
16.8402	-0.0392984
19.7227	-0.0409161
24.4713	-0.0429238
28.874	-0.0432092
34.8901	-0.0429809
53.5218	-0.0444517
10.0884	-0.0304728
12.5881	-0.0319663
15.3922	-0.0333883
19.4443	-0.0352959
25.0071	-0.038089
30.1176	-0.0401129
40.2706	-0.0392589
60.1685	-0.0383547
7.6969	-0.0274015
10.0404	-0.0283852
12.6191	-0.0297619
16.0845	-0.031457
22.1266	-0.0333074
30.4469	-0.0337655
41.8697	-0.0332436
64.6398	-0.03248
6.08556	-0.0271294
8.07398	-0.0283439
10.4015	-0.0296437
13.6707	-0.0294729
19.1643	-0.029223
29.1086	-0.0291883
40.7976	-0.0285722
62.58	-0.0275204
5.94998	-0.0286134
8.18702	-0.0282664
10.3427	-0.0279309
13.9463	-0.0272151
20.2071	-0.0261775
29.6867	-0.0249308
39.0609	-0.0242551
55.5666	-0.0236419
28.8389	-0.0375708
36.2633	-0.0377751
43.7182	-0.0374404
50.3176	-0.0367079
56.1099	-0.0357852
63.9567	-0.0353481
73.7653	-0.0352401
93.5175	-0.0370363
28.1999	-0.028731
34.9457	-0.0286983
41.2306	-0.0278095
48.1837	-0.0269788
55.7817	-0.0266351
64.9046	-0.0269133
73.7878	-0.0274749
90.32	-0.0296931
27.6282	-0.022755
34.1451	-0.0237569
40.5673	-0.0247112
46.9552	-0.0250301
55.4992	-0.0251383
64.6137	-0.0250125
73.7229	-0.0255994
87.4134	-0.0261697
26.4851	-0.0192256
32.9345	-0.0212435
39.3527	-0.0224728
47.2668	-0.0241203
57.9191	-0.0250053
66.4131	-0.0248974
73.6521	-0.0240218
84.974	-0.0231883
26.0445	-0.0156032
31.9578	-0.0177182
37.6953	-0.0203191
48.286	-0.0215508
59.3111	-0.0218416
69.1697	-0.020978
75.1889	-0.0188503
81.6351	-0.0159497
28.0276	-0.0857261
32.3987	-0.0853629
36.7246	-0.0842113
40.4523	-0.082105
45.3343	-0.0812237
55.7255	-0.0807324
67.0056	-0.0803603
91.2243	-0.0838601
23.4205	-0.0736279
28.381	-0.0751125
33.7889	-0.0761556
39.2291	-0.0757003
49.1358	-0.0751897
60.7141	-0.0743569
72.0607	-0.0735714
92.1259	-0.0775588
20.8402	-0.070291
25.6864	-0.0714
31.1855	-0.0725396
38.9463	-0.0732337
50.6662	-0.0731292
61.943	-0.072477
72.82	-0.071662
87.8803	-0.0743579
17.7375	-0.0671954
22.8126	-0.0680311
29.0708	-0.0689751
39.8411	-0.0698207
52.6006	-0.0707606
63.6122	-0.0705872
72.5515	-0.0700116
84.4793	-0.0732849
15.4638	-0.0646338
19.8575	-0.0648316
27.2169	-0.0642217
40.0192	-0.0645058
53.0655	-0.0652376
64.8152	-0.0656685
72.7901	-0.0675597
78.9813	-0.0711835
26.7147	-0.12681
35.0599	-0.126468
43.1103	-0.125478
49.8269	-0.125424
55.6783	-0.126164
60.7734	-0.126982
67.244	-0.12516
83.2663	-0.122446
24.3698	-0.117273
31.0618	-0.116495
38.285	-0.116678
44.7936	-0.118472
50.3493	-0.119992
55.732	-0.121171
65.2945	-0.121423
78.9959	-0.117157
23.6572	-0.112731
29.3112	-0.112711
35.0682	-0.113629
40.3526	-0.11451
44.9661	-0.1152
50.4537	-0.115705
60.2382	-0.114694
73.6638	-0.113557
22.3946	-0.110918
26.2948	-0.110062
31.4847	-0.110348
36.6289	-0.111242
40.8852	-0.112008
46.4568	-0.112633
54.7566	-0.112132
68.189	-0.112003
18.3831	-0.110674
21.3625	-0.109106
26.1013	-0.109144
31.237	-0.109995
35.1528	-0.110807
41.8639	-0.110419
47.6162	-0.109988
57.2007	-0.109625
23.3214	-0.0512322
31.2255	-0.0500206
38.5228	-0.0497745
44.9697	-0.0494999
51.226	-0.049149
58.4127	-0.0479516
65.2419	-0.0451713
75.9302	-0.0422184
21.2888	-0.0459995
29.9865	-0.0411806
38.5205	-0.0382314
46.2978	-0.0365955
53.435	-0.0364798
60.0115	-0.0386453
68.9056	-0.0387483
79.1703	-0.0386967
20.3495	-0.0385121
27.9572	-0.0361718
36.9148	-0.0327651
44.7216	-0.0314344
52.462	-0.032261
60.6797	-0.0336588
69.9725	-0.0345702
81.2663	-0.0368878
22.3046	-0.0349637
27.8124	-0.0338147
34.9888	-0.0316961
41.6666	-0.0305329
48.9436	-0.0304369
56.5675	-0.0313569
66.3371	-0.0329166
83.0563	-0.0349899
27.9357	-0.0301029
32.3674	-0.0313095
38.0977	-0.0320926
40.7398	-0.0326639
43.1075	-0.0306096
46.4216	-0.0299676
57.9973	-0.0314003
79.1262	-0.0342816
35.3064	-0.0445077
44.3707	-0.0451152
50.9661	-0.0467188
53.6941	-0.0481832
56.0212	-0.0480757
55.9596	-0.0488831
56.2029	-0.0505909
57.8921	-0.0504124
34.4701	-0.0382074
45.0238	-0.0371638
55.1159	-0.038865
61.3675	-0.0411089
64.5912	-0.0423143
65.7837	-0.04319
67.2703	-0.0425643
69.0717	-0.0402307
35.291	-0.0357442
43.2831	-0.0360603
55.0421	-0.0359484
66.6032	-0.036936
71.1836	-0.0373201
73.0333	-0.037134
74.1683	-0.0370637
74.8983	-0.0331747
38.6435	-0.0342974
44.3687	-0.0343935
55.4236	-0.0343869
65.7217	-0.0332848
75.2153	-0.0319482
77.3113	-0.0321499
77.3627	-0.0321547
77.8866	-0.0311814
43.7952	-0.0317474
49.2555	-0.0321348
57.2261	-0.0312249
65.7064	-0.0290003
72.5292	-0.027072
76.4025	-0.0260759
77.6761	-0.0261917
79.259	-0.0290302
62.1652	-0.0896907
69.4635	-0.0865756
75.7099	-0.0850638
80.0181	-0.085208
83.1102	-0.0853677
84.5923	-0.0860994
84.1252	-0.0859006
83.9457	-0.0856026
63.6693	-0.0833786
71.2125	-0.0807772
78.4302	-0.079195
80.6873	-0.0792195
83.4374	-0.0801691
84.4939	-0.0804985
82.8639	-0.0798764
80.2156	-0.0781038
72.128	-0.0787019
73.8212	-0.0767235
77.4959	-0.0758181
79.8353	-0.0757669
81.5457	-0.0765299
81.0206	-0.0772548
79.607	-0.077143
77.769	-0.0759334
79.3486	-0.0754585
79.7023	-0.0741465
77.4054	-0.0731919
77.2868	-0.0738768
78.1727	-0.0747299
78.7464	-0.0755809
77.9142	-0.0758538
79.112	-0.0752472
83.8669	-0.0738463
84.243	-0.0751359
80.9577	-0.0747203
76.2683	-0.0737354
74.9515	-0.0733233
75.1322	-0.0737221
75.3189	-0.0735582
79.0653	-0.0727012
20.9757	-0.129345
19.1704	-0.129503
19.7748	-0.13104
20.3323	-0.132366
21.9591	-0.131329
25.373	-0.12915
27.4986	-0.127888
37.8157	-0.128048
21.6723	-0.123508
20.6135	-0.124722
19.9509	-0.124402
20.137	-0.123907
23.2673	-0.12314
25.7951	-0.121537
31.0866	-0.120246
39.6179	-0.121284
21.8977	-0.119432
21.335	-0.121073
21.7465	-0.120337
22.5985	-0.119752
25.2822	-0.117947
27.5113	-0.116473
31.8005	-0.115232
43.1462	-0.114544
21.7753	-0.115478
21.142	-0.117357
22.4597	-0.116974
26.0253	-0.11608
28.443	-0.114191
29.7195	-0.113349
33.0173	-0.112511
40.9394	-0.113122
25.1937	-0.110746
21.2267	-0.112423
24.3361	-0.11468
28.7448	-0.115385
31.6572	-0.115357
33.418	-0.114844
36.0996	-0.114674
42.0951	-0.114123
8.82083	-0.0522642
11.0799	-0.0515944
13.8285	-0.0511331
21.7867	-0.0505378
30.1396	-0.0498941
41.5767	-0.0498965
49.6042	-0.0499049
58.0014	-0.0526884
6.77285	-0.0456696
9.43422	-0.0451476
12.5834	-0.0445443
21.6803	-0.0443167
30.706	-0.0449097
41.8179	-0.0459286
51.2252	-0.0459719
56.9508	-0.0473836
4.89774	-0.0419444
7.44381	-0.0418107
10.3458	-0.0411141
19.5912	-0.040734
29.2162	-0.040878
40.515	-0.0422865
48.4913	-0.0434912
56.1574	-0.0452249
5.26726	-0.0413387
6.91898	-0.0407028
9.14238	-0.0394867
17.2459	-0.0385357
26.3801	-0.0377798
37.7513	-0.0381885
44.7055	-0.0400902
54.8121	-0.0429712
9.63679	-0.0395116
9.60449	-0.0398745
9.76634	-0.0391154
15.7295	-0.037614
24.2066	-0.0359369
31.8216	-0.0355616
39.0682	-0.036393
50.9978	-0.0385543
16.6485	-0.0510584
19.5993	-0.0520929
23.217	-0.0527604
33.7076	-0.0537729
52.2703	-0.0533061
64.5668	-0.0531995
74.1887	-0.053363
80.7793	-0.0547069
18.8792	-0.0457454
22.6087	-0.0474686
26.4104	-0.0487551
38.4197	-0.0496373
57.0322	-0.0497507
67.849	-0.0493428
74.8311	-0.0482426
80.38	-0.0482128
23.1226	-0.0419125
24.7751	-0.0429217
28.1107	-0.0440687
39.058	-0.0441398
57.4693	-0.0456368
68.1571	-0.0458089
73.8603	-0.0448949
78.1133	-0.0434956
27.1299	-0.0391082
28.6071	-0.0385009
30.1293	-0.0383177
38.6045	-0.0389623
55.2505	-0.0413772
65.3732	-0.0419701
72.1052	-0.0413425
75.9521	-0.040545
32.041	-0.0357498
32.8444	-0.0356287
35.4235	-0.0353519
42.3581	-0.0347033
54.1023	-0.0358873
62.2024	-0.0376436
67.9376	-0.0373964
74.1351	-0.037268
9.92674	-0.0956162
12.3355	-0.0958822
14.3295	-0.0956481
23.9368	-0.0948452
34.5287	-0.0936011
43.5635	-0.0932498
51.6818	-0.0944935
63.9394	-0.0939494
12.2085	-0.091889
14.5065	-0.0922515
16.421	-0.0916107
24.134	-0.0913227
33.59	-0.0895275
40.7084	-0.0881351
44.9126	-0.0867494
53.1277	-0.0861431
13.9285	-0.0879365
15.901	-0.0877698
17.9338	-0.0875062
23.3713	-0.0876668
33.3587	-0.0867729
40.4648	-0.0850177
43.776	-0.0836193
46.1997	-0.0809436
16.8141	-0.0840449
17.9487	-0.0841418
20.4286	-0.084287
24.7466	-0.0852603
34.3794	-0.0863829
40.9535	-0.0846996
46.2145	-0.0838055
50.9441	-0.0811794
24.9753	-0.0800311
25.591	-0.0799899
26.2465	-0.0799855
31.1042	-0.0802551
39.377	-0.0814686
49.078	-0.0809803
54.5244	-0.0811298
62.2469	-0.0808236
11.1487	-0.139811
14.5326	-0.138245
17.1303	-0.136871
22.875	-0.136345
32.326	-0.136236
41.9151	-0.135969
48.7702	-0.136075
51.7847	-0.136851
13.9086	-0.134495
16.2391	-0.134019
18.6498	-0.132514
23.1266	-0.132457
35.6238	-0.132285
44.7621	-0.132212
52.8496	-0.131961
57.2397	-0.132316
18.0125	-0.132188
20.0943	-0.132325
22.2329	-0.131227
25.1009	-0.130546
37.237	-0.129807
46.5912	-0.129576
54.6008	-0.129002
59.8126	-0.128755
23.6025	-0.130041
24.566	-0.130332
26.1711	-0.130218
28.5243	-0.128586
39.0158	-0.127318
49.4286	-0.12669
56.5449	-0.126172
62.1904	-0.125527
32.199	-0.127139
31.6435	-0.127317
30.9502	-0.126989
31.7648	-0.126638
37.8007	-0.125072
47.8097	-0.124001
57.6144	-0.123316
65.0994	-0.123132
5.88253	-0.0374698
7.02452	-0.0382283
8.12205	-0.038539
9.02731	-0.0382914
11.2035	-0.0378522
13.7752	-0.0374271
15.1739	-0.0373033
14.3829	-0.0359798
2.15803	-0.0271864
2.7455	-0.0282516
3.82914	-0.0300925
5.24314	-0.0315876
7.20382	-0.0319085
9.7324	-0.0318417
12.0581	-0.0319406
15.1678	-0.0319333
1.09986	-0.0222143
2.18323	-0.0246022
3.40842	-0.026608
4.34071	-0.0280102
5.56542	-0.0282472
7.28327	-0.0280913
8.60558	-0.0279704
11.1729	-0.0268495
1.11149	-0.021449
2.34255	-0.0227496
3.09867	-0.0242633
4.34216	-0.0253165
5.20808	-0.0257414
6.47126	-0.0253584
7.01592	-0.0256254
8.29791	-0.023762
0.823918	-0.0213619
2.13389	-0.0227693
3.219	-0.0242361
3.23134	-0.025232
3.04001	-0.0258936
3.56274	-0.0249547
4.03476	-0.0246515
5.57377	-0.0235476
1.47158	-0.0373338
4.11565	-0.0361936
7.33374	-0.0355952
12.5585	-0.0353595
17.4947	-0.0362191
24.7127	-0.0379379
31.7777	-0.039631
33.7509	-0.0401654
0	-0.0324543
0	-0.0309642
2.50609	-0.0301055
7.32553	-0.0302545
11.0599	-0.0305352
17.0141	-0.0323097
25.3727	-0.0332894
36.0813	-0.0336722
0	-0.0321091
0.164561	-0.0299671
1.27936	-0.028168
3.70138	-0.0278107
6.02688	-0.0276629
9.83932	-0.0278649
17.5604	-0.0290172
30.9921	-0.0278715
0	-0.032469
0.356677	-0.0300895
1.28751	-0.0281537
2.03385	-0.0272165
2.52086	-0.0263305
3.64323	-0.0259356
8.24805	-0.0260633
20.1511	-0.0259314
0.440482	-0.0315044
1.10688	-0.0287518
2.05	-0.0268126
2.52748	-0.0256402
1.64514	-0.025942
1.11299	-0.0262058
1.26239	-0.0260432
2.25726	-0.0251953
0.400199	-0.0853165
3.38392	-0.0857235
7.26785	-0.083966
11.4139	-0.0819437
16.4121	-0.0816498
21.1887	-0.0807045
23.4357	-0.07999
20.4537	-0.0817535
0	-0.0766849
0.360842	-0.0774514
3.21531	-0.0776807
6.52238	-0.0762376
9.76424	-0.074468
13.3479	-0.0733794
15.7216	-0.0733831
14.2135	-0.0777392
0	-0.071668
0	-0.0730741
1.19272	-0.0735834
3.91987	-0.0738461
6.74993	-0.0722233
9.38589	-0.0708641
10.6161	-0.0708544
7.3061	-0.073829
0.142098	-0.0691852
0.592108	-0.0699916
2.14632	-0.0714613
3.29119	-0.0732014
4.86124	-0.0721633
6.46484	-0.0709384
7.2971	-0.0700292
4.70125	-0.0709171
0.912121	-0.0709228
1.82163	-0.0716523
2.79874	-0.0731912
4.13368	-0.0746112
4.54338	-0.0750416
2.8056	-0.0739994
1.07064	-0.0724968
1.37626	-0.0707982
3.85372	-0.128123
5.45129	-0.127428
7.49059	-0.126996
10.4549	-0.126594
14.8412	-0.126996
17.755	-0.126801
16.9084	-0.126181
15.5433	-0.124911
2.30856	-0.118702
2.82376	-0.119107
3.30517	-0.119305
5.32752	-0.119537
8.26138	-0.119894
10.8322	-0.12066
12.9294	-0.119047
11.8924	-0.118216
2.59545	-0.11261
1.91111	-0.1133
1.47698	-0.113819
2.88934	-0.114958
4.96746	-0.115141
6.63865	-0.115534
8.10625	-0.114991
9.04541	-0.11335
1.40716	-0.109267
1.4711	-0.109171
1.30057	-0.109325
1.17319	-0.110154
2.12252	-0.111583
4.15944	-0.112313
6.04469	-0.112508
9.10125	-0.110704
0.427977	-0.104632
1.05968	-0.105664
1.58214	-0.107359
2.27572	-0.109094
2.30737	-0.110522
1.86217	-0.111509
3.10974	-0.111153
7.0255	-0.111247
0.450095	-0.0498929
1.33107	-0.0481351
3.3273	-0.0463263
5.75179	-0.04508
7.86938	-0.045495
9.54116	-0.0471548
9.05624	-0.0474156
11.253	-0.0471852
0	-0.0431679
0.725523	-0.0423009
4.7382	-0.041574
7.10335	-0.041067
9.77633	-0.0394739
10.3249	-0.0395748
9.75645	-0.0394108
12.3872	-0.0412224
0	-0.0396237
2.63875	-0.0387497
6.46425	-0.0382552
8.12639	-0.0386111
11.4271	-0.0385811
12.5473	-0.038402
11.1394	-0.036928
13.8681	-0.0383611
0.954117	-0.0380656
5.13984	-0.038074
9.17654	-0.0383042
12.0211	-0.0388986
14.2623	-0.0392631
15.4643	-0.0379818
13.3605	-0.0369959
14.5588	-0.037079
1.82067	-0.0405651
5.69869	-0.0401361
10.0036	-0.0399737
14.473	-0.0397047
18.2353	-0.0387229
20.5384	-0.0367346
19.3591	-0.0355456
13.0854	-0.0367233
3.76096	-0.053306
5.60186	-0.0495035
10.8111	-0.0479742
16.1634	-0.0475782
22.9377	-0.0490929
25.7308	-0.0486336
27.8861	-0.0475213
32.3848	-0.0428573
6.10263	-0.0488382
9.07691	-0.0454972
10.7354	-0.0423189
16.1738	-0.0401348
25.4998	-0.0406362
29.158	-0.0406452
34.8439	-0.0414871
37.0545	-0.0376988
8.8204	-0.045418
15.4726	-0.0427801
16.6948	-0.0404498
22.6777	-0.0392749
30.6388	-0.0379892
38.5323	-0.0372781
44.0605	-0.0369013
43.3803	-0.0337315
10.842	-0.0446674
18.4503	-0.0426376
24.0532	-0.0405117
31.8929	-0.0397521
43.7992	-0.0379739
52.2378	-0.0351374
53.1232	-0.0331282
50.3448	-0.0295413
18.2268	-0.0450523
24.6182	-0.0426045
34.7077	-0.0413253
46.4041	-0.0398654
61.1897	-0.0381041
71.2668	-0.0357082
70.287	-0.0323817
60.0594	-0.0280689
0	-0.0980108
2.21839	-0.0952423
5.20349	-0.0935894
9.40193	-0.092962
11.9351	-0.094273
13.338	-0.0939401
14.1543	-0.0921696
17.1269	-0.0921841
0	-0.094425
0.558392	-0.0928066
9.41167	-0.0918169
12.6575	-0.0900101
13.7921	-0.0882703
15.0043	-0.087075
17.2601	-0.0857954
19.5978	-0.083483
0	-0.0904116
0	-0.0900013
7.95434	-0.0894559
21.3246	-0.0879947
24.2052	-0.0854405
24.4892	-0.082909
25.0311	-0.0816286
24.259	-0.0796293
0	-0.0872528
0.991347	-0.0863077
10.6545	-0.086138
24.9379	-0.0852149
39.4066	-0.0823885
39.7098	-0.0806144
35.5734	-0.0792397
29.285	-0.0784214
0.956658	-0.0858314
10.4913	-0.0857705
19.6654	-0.0851654
32.7687	-0.0841711
46.9575	-0.0822621
59.4713	-0.0805152
57.586	-0.079438
42.6093	-0.0787586
0	-0.127299
8.51481	-0.129682
12.3034	-0.129379
15.1803	-0.13255
18.7547	-0.133428
24.0855	-0.133848
25.7125	-0.134976
26.7995	-0.134908
0	-0.122619
2.30663	-0.124316
11.8871	-0.125846
16.707	-0.126519
24.6519	-0.126242
29.405	-0.126157
31.9709	-0.126449
34.6198	-0.125127
0	-0.119842
4.07304	-0.120782
16.2471	-0.122304
27.1612	-0.12345
37.5522	-0.121685
41.3376	-0.120245
42.5287	-0.119617
40.3882	-0.117508
0	-0.118107
8.83868	-0.118652
23.4927	-0.119661
40.9718	-0.121259
53.3855	-0.119999
54.9904	-0.117969
52.6074	-0.116154
45.1281	-0.112
3.62547	-0.119158
15.0076	-0.120533
27.1249	-0.122012
47.7416	-0.125017
70.6711	-0.125668
73.1061	-0.124126
69.8374	-0.121099
56.921	-0.116649
50.3657	-0.352874
58.4083	-0.356341
70.0746	-0.356089
77.0779	-0.359271
84.4262	-0.362224
88.8021	-0.364091
90.1528	-0.36476
91.7239	-0.363133
37.6121	-0.353853
44.9974	-0.356256
56.2142	-0.355527
69.0294	-0.354903
77.4763	-0.357011
82.7529	-0.359496
84.6525	-0.360148
86.2549	-0.359815
29.7159	-0.355133
34.9608	-0.355227
44.1358	-0.356109
58.1935	-0.355822
70.2286	-0.354858
76.8845	-0.355161
79.2355	-0.356364
81.81	-0.356184
27.0136	-0.356201
30.6169	-0.354669
36.9516	-0.353245
49.2887	-0.355059
62.5435	-0.355409
71.8021	-0.354359
76.9437	-0.352784
81.945	-0.35204
26.8058	-0.355374
27.9143	-0.355988
31.4653	-0.354894
40.1508	-0.353166
53.6935	-0.352259
64.2541	-0.354422
70.3171	-0.354886
82.2085	-0.351512
1.11711	-0.357759
3.23344	-0.359718
9.36778	-0.361981
21.9457	-0.364244
38.6269	-0.365666
52.7074	-0.365474
64.181	-0.364207
79.2833	-0.36289
0	-0.353509
0	-0.354822
3.48067	-0.355642
16.185	-0.35677
34.3979	-0.356761
50.8288	-0.357705
62.308	-0.357098
77.3596	-0.357299
0	-0.349793
0	-0.35082
0.381615	-0.351321
9.19922	-0.351436
28.1727	-0.35078
46.3582	-0.350955
57.1849	-0.351592
70.7157	-0.354012
0	-0.346549
0	-0.348825
0.223427	-0.349658
3.32465	-0.347969
17.782	-0.34684
35.2257	-0.347218
47.3269	-0.348559
61.9148	-0.351121
0.0547147	-0.344345
0.200589	-0.345443
0.715594	-0.347541
2.48971	-0.347817
4.37971	-0.34745
15.307	-0.346465
26.3571	-0.346687
45.1087	-0.347755
22.3121	-0.406265
28.9899	-0.406314
39.6638	-0.405997
50.437	-0.407478
62.311	-0.40912
69.9383	-0.409425
75.362	-0.408738
81.5405	-0.409065
14.2602	-0.399204
17.6094	-0.399922
23.2609	-0.400462
32.5424	-0.400777
45.4893	-0.400562
57.6501	-0.402286
65.8459	-0.402617
77.0717	-0.401091
11.2977	-0.395067
12.7459	-0.39472
15.1079	-0.394692
20.6994	-0.395827
30.7229	-0.397298
43.8955	-0.397891
55.0602	-0.398619
68.7209	-0.3979
8.64691	-0.391097
10.8133	-0.392057
12.0011	-0.391669
13.8269	-0.391129
19.9834	-0.392569
31.0185	-0.395087
42.4571	-0.396678
58.3378	-0.394137
5.0428	-0.386848
7.94428	-0.386293
9.95956	-0.387528
11.7912	-0.389103
12.9063	-0.389492
18.1593	-0.390564
25.8021	-0.391736
39.5237	-0.392658
0	-0.448777
0	-0.448472
0.256255	-0.448489
4.40675	-0.447849
7.88004	-0.446832
13.1599	-0.446729
18.2587	-0.44797
27.2804	-0.451549
0	-0.441562
0	-0.441797
0	-0.44167
0	-0.442361
1.88402	-0.442321
5.6196	-0.442418
9.97738	-0.442439
22.0678	-0.443366
0	-0.436737
0	-0.437937
0	-0.438251
0	-0.438329
0	-0.438341
1.33285	-0.438932
5.50229	-0.439182
16.5816	-0.44009
0	-0.432438
0	-0.433842
0	-0.435147
0	-0.435607
0.00641301	-0.435225
0.897622	-0.4354
2.1747	-0.435835
10.6652	-0.437326
0	-0.427127
0.794848	-0.428364
1.14132	-0.429678
1.16171	-0.430983
1.05299	-0.431437
1.5078	-0.431864
2.28424	-0.432346
4.35211	-0.434129
8.11339	-0.0782335
15.8889	-0.0791951
24.7528	-0.0765452
36.7637	-0.0732093
55.7805	-0.0698191
75.7613	-0.0684646
80.4223	-0.0674058
90.3846	-0.0677659
4.84291	-0.0718476
12.1636	-0.0729613
20.69	-0.0707572
37.3476	-0.0689805
61.3481	-0.0665526
76.9524	-0.0640272
80.5129	-0.0617583
83.4569	-0.0613451
5.58086	-0.0668012
11.6665	-0.0675107
20.2119	-0.0655068
41.6364	-0.0648634
67.7891	-0.0640797
81.7308	-0.0617849
83.2883	-0.0604371
84.6065	-0.0600457
6.87211	-0.0618512
13.8868	-0.0633217
22.7377	-0.061962
46.9485	-0.0620959
71.4205	-0.0619983
86.2193	-0.0618782
87.7995	-0.0609829
88.7124	-0.0594038
10.5628	-0.0577879
18.3855	-0.0606928
31.2332	-0.0606215
55.3086	-0.0600015
79.5215	-0.0603439
91.5069	-0.0601987
95.2771	-0.0605093
96.2611	-0.0598247
36.253	-0.0779809
50.2557	-0.0772717
58.4735	-0.0750769
67.1057	-0.0728469
78.4195	-0.0721313
85.4476	-0.0708996
88.7109	-0.0689724
88.9904	-0.0667718
38.9043	-0.0689599
49.7425	-0.0688808
57.7847	-0.0670742
65.5815	-0.0656137
78.3453	-0.0644814
85.1371	-0.0636609
90.1965	-0.0633097
90.402	-0.0631224
39.2562	-0.0628384
48.8049	-0.0628504
57.9431	-0.06232
65.975	-0.0615672
80.3921	-0.0609664
87.4906	-0.0602655
91.3511	-0.0609586
91.2234	-0.0614755
42.6287	-0.0591506
49.8695	-0.0585327
58.7338	-0.0598681
70.1699	-0.0601326
83.7441	-0.0598745
91.8119	-0.0596879
95.1114	-0.0592098
94.306	-0.060083
47.8588	-0.0578072
54.581	-0.0575696
63.5605	-0.058529
75.8797	-0.0589139
89.2247	-0.0591984
97.9346	-0.0587143
100	-0.0583777
100	-0.0590872
18.0398	-0.118573
24.1504	-0.119275
36.0408	-0.118858
55.8904	-0.117463
73.662	-0.117697
83.3983	-0.116873
88.8398	-0.117
92.8618	-0.116183
20.0852	-0.115259
26.5079	-0.115452
34.6885	-0.11436
50.6867	-0.112384
68.1177	-0.111161
78.9429	-0.109691
82.2016	-0.108851
84.2609	-0.108122
20.5165	-0.111195
27.5281	-0.112241
36.4328	-0.111655
52.4387	-0.110935
70.238	-0.109536
81.9132	-0.106585
84.0161	-0.104612
80.7419	-0.103992
22.3603	-0.106419
30.3856	-0.108948
40.0705	-0.109757
55.1598	-0.109663
74.6959	-0.108569
87.687	-0.106123
92.5307	-0.103009
87.252	-0.101414
27.435	-0.102614
37.1569	-0.104491
46.3129	-0.106132
65.4878	-0.107197
85.9453	-0.107191
98.4322	-0.105883
100	-0.104304
100	-0.102012
24.4844	-0.15377
40.1475	-0.155358
54.9019	-0.156496
69.1919	-0.156287
82.3461	-0.155941
89.1908	-0.156231
90.6328	-0.156785
91.3318	-0.155861
31.9226	-0.148653
48.2601	-0.150412
63.6985	-0.151444
76.6026	-0.152088
84.8632	-0.151926
88.165	-0.150956
86.8829	-0.15048
85.1227	-0.147675
37.8527	-0.144582
54.3869	-0.146249
70.3041	-0.148383
81.3062	-0.148859
88.4759	-0.148498
90.5783	-0.147435
88.1832	-0.14533
83.2213	-0.140441
43.029	-0.141226
59.4252	-0.143471
75.0025	-0.146209
85.3883	-0.146245
93.086	-0.145221
95.0948	-0.143105
92.2828	-0.140847
87.3102	-0.135808
49.0541	-0.136239
64.61	-0.139073
81.0255	-0.141828
90.6269	-0.140897
96.7073	-0.138286
99.9684	-0.13626
98.5788	-0.135709
94.9671	-0.135215
0.315306	-0.0433683
0.255158	-0.0428122
0.537034	-0.0424419
0.633217	-0.0419083
0.827427	-0.0406753
2.02234	-0.0393387
3.57262	-0.0401544
5.59267	-0.0430588
2.14139	-0.0347657
1.41064	-0.0363512
1.29986	-0.036236
1.32359	-0.0353594
1.74759	-0.0340586
2.25966	-0.0327426
3.90477	-0.0339812
6.0125	-0.0373317
4.02724	-0.0273982
3.54419	-0.0307089
2.71236	-0.0318243
2.11752	-0.0318021
2.5429	-0.0306659
2.96876	-0.0295375
4.14039	-0.0298949
6.55566	-0.0333614
4.41845	-0.0271013
4.12527	-0.0288
3.56983	-0.0289795
3.51393	-0.0285997
3.65477	-0.0294966
4.30605	-0.0284233
5.41277	-0.0276283
7.74942	-0.0312589
1.23869	-0.025731
1.76778	-0.0264419
2.08597	-0.0258605
2.82761	-0.0256069
3.53749	-0.0254948
3.31719	-0.0256501
3.1897	-0.0262513
5.7	-0.0276374
2.96708	-0.0385107
2.86472	-0.0378431
2.16862	-0.0372549
1.79101	-0.0368661
1.86162	-0.0356646
2.57107	-0.0363619
3.28285	-0.0369971
5.38714	-0.0402868
2.8525	-0.0301503
2.97296	-0.0300814
3.03586	-0.0302404
3.39533	-0.0300745
3.99214	-0.02981
4.58582	-0.0299263
5.68126	-0.0313489
7.17486	-0.0338115
3.4867	-0.0272737
3.19394	-0.0279713
3.39406	-0.0279265
3.21776	-0.0278989
3.56516	-0.0277062
4.14785	-0.0281819
4.83824	-0.0287362
7.61983	-0.0305066
4.40892	-0.0269065
3.86287	-0.0274534
3.88685	-0.0277561
3.81039	-0.0277593
3.56825	-0.0278158
3.4416	-0.0278628
3.54088	-0.0271157
5.93776	-0.0283374
2.05895	-0.0261459
1.89092	-0.0270832
2.06152	-0.0263222
2.66642	-0.026563
2.74265	-0.0266318
2.63965	-0.0259443
2.4216	-0.0252382
2.8171	-0.0242262
2.77551	-0.0884883
2.73679	-0.0883531
2.86096	-0.0878472
2.62202	-0.0871435
2.47369	-0.0859687
2.57373	-0.0845442
5.71736	-0.0857241
10.4314	-0.0898787
4.57304	-0.0807082
3.59317	-0.0813167
3.3901	-0.0819416
4.57285	-0.0814781
5.25894	-0.080101
5.26957	-0.0787603
7.55559	-0.0787064
15.8116	-0.0817899
4.20774	-0.07617
4.99087	-0.0765136
4.332	-0.0768608
4.09877	-0.0769579
4.4498	-0.0773672
5.15047	-0.0764197
6.96733	-0.0758344
17.897	-0.0800528
2.92086	-0.0709801
3.49172	-0.0717432
4.09669	-0.0723694
4.94031	-0.0729715
4.87791	-0.0741353
4.57277	-0.0756518
5.38341	-0.0754961
14.3036	-0.0776212
3.34208	-0.0695235
3.09895	-0.0692589
2.86599	-0.0698134
2.63336	-0.070395
2.49289	-0.0709445
2.77136	-0.0717354
3.96779	-0.0726596
6.34492	-0.0717824
6.24759	-0.127834
4.90596	-0.128477
3.81147	-0.129131
3.19998	-0.128168
2.70763	-0.126764
2.35054	-0.125616
2.42371	-0.124688
2.3815	-0.126787
6.52533	-0.120571
5.92105	-0.121459
5.22026	-0.1223
4.5167	-0.123094
4.14676	-0.122883
3.89812	-0.121781
4.14629	-0.120569
6.24379	-0.119554
5.93209	-0.115328
5.24426	-0.116116
4.3313	-0.11709
3.58113	-0.11811
3.23065	-0.117906
2.9207	-0.117643
2.69206	-0.117478
4.45846	-0.116244
4.36952	-0.111726
5.30166	-0.111904
4.39351	-0.112903
3.46747	-0.113938
3.11456	-0.114206
2.92318	-0.115046
2.85246	-0.115935
3.66462	-0.117022
3.00385	-0.109365
3.56598	-0.109991
4.18027	-0.110685
4.44426	-0.111649
3.96433	-0.111753
3.47666	-0.112425
3.2406	-0.113239
3.5819	-0.114166
8.04435	-0.182148
5.72198	-0.182678
5.38824	-0.184856
5.96161	-0.186891
7.1791	-0.188068
9.61298	-0.189266
11.4827	-0.189576
19.4332	-0.187738
10.8859	-0.17571
8.9069	-0.175573
9.18158	-0.175377
10.0197	-0.176042
12.5966	-0.176483
15.6484	-0.17713
18.7004	-0.176523
27.2109	-0.177223
13.9712	-0.170074
12.1124	-0.169527
13.5977	-0.169449
14.1589	-0.168666
15.8089	-0.168899
18.1548	-0.169262
21.9974	-0.167819
30.1681	-0.166904
17.0344	-0.164184
14.9356	-0.163772
15.1147	-0.163691
15.7948	-0.16232
17.7587	-0.160619
19.7639	-0.160553
22.9014	-0.159372
30.323	-0.157176
15.1539	-0.156638
13.1104	-0.156955
12.9455	-0.156628
14.8599	-0.155998
17.7885	-0.154913
20.3471	-0.153148
23.9363	-0.151282
28.693	-0.150326
31.9944	-0.183116
33.6853	-0.185307
34.8658	-0.18823
35.8037	-0.191221
37.0179	-0.192897
39.5042	-0.192571
44.573	-0.189871
50.6033	-0.186115
34.0854	-0.17362
38.0405	-0.175044
41.7303	-0.175635
44.7346	-0.177016
46.9347	-0.177661
49.9859	-0.176894
53.5638	-0.174156
51.0558	-0.173022
31.2846	-0.167451
36.4485	-0.168564
40.6764	-0.169094
45.2892	-0.16813
50.1397	-0.168081
55.794	-0.165884
57.327	-0.164209
50.4445	-0.163616
24.843	-0.164431
28.9463	-0.163076
35.7777	-0.162415
41.1675	-0.162066
48.377	-0.160932
57.3266	-0.158971
57.8497	-0.158095
53.2167	-0.158068
17.4392	-0.157627
19.081	-0.156077
22.7386	-0.155575
35.5452	-0.155123
49.9804	-0.154343
57.8511	-0.153915
[truncated: 5,682 more rows]

## Sheet: Figure 3a_i
Suzuki Coupling (i) Dataset
Search Strategy	seed	batch_size	n_iterations	Optimal Hypervolume	Hypervolume Iteration 0	Hypervolume Iteration 1	Hypervolume Iteration 2	Hypervolume Iteration 3	Hypervolume Iteration 4
qNEHVI	1	24	4	6664.83	2814.17	6282	6661.83	6661.83	6661.83
qNEHVI	2	24	4	6664.83	1863.44	3274.76	6122.92	6659.25	6661.83
qNEHVI	3	24	4	6664.83	2970.51	6282	6581.32	6661.83	6661.83
qNEHVI	4	24	4	6664.83	1999.54	3135.29	3609.97	3794.83	4014.48
qNEHVI	5	24	4	6664.83	1929.59	4623.34	6493.78	6664.83	6664.83
qNEHVI	6	24	4	6664.83	3860.82	4958.56	6582.69	6582.69	6663.21
qNEHVI	7	24	4	6664.83	1960.02	6501.53	6661.83	6661.83	6661.83
qNEHVI	8	24	4	6664.83	2107.4	6660.21	6660.21	6660.21	6660.21
qNEHVI	9	24	4	6664.83	4065.83	6203.43	6654.83	6661.83	6661.83
qNEHVI	10	24	4	6664.83	2208.63	4387.51	5857.33	6462.77	6574.18
qNEHVI	11	24	4	6664.83	2821.85	6517.65	6579.69	6660.21	6661.83
qNEHVI	12	24	4	6664.83	3029.26	6515.14	6660.21	6660.21	6661.83
qNEHVI	13	24	4	6664.83	1395.88	3446.93	3580.25	6660.21	6660.21
qNEHVI	14	24	4	6664.83	1878.79	4311.51	5496.33	6664.83	6664.83
qNEHVI	15	24	4	6664.83	3241.12	6579.69	6579.69	6660.21	6660.21
qNEHVI	16	24	4	6664.83	3905.11	4525.81	6572.16	6576.2	6663.21
qNEHVI	17	24	4	6664.83	3039.01	5710.21	6582.69	6663.21	6663.21
qNEHVI	18	24	4	6664.83	3361.75	3750.73	6336.5	6494.08	6663.21
qNEHVI	19	24	4	6664.83	2051.99	3762.21	5954.81	6664.83	6664.83
qNEHVI	20	24	4	6664.83	1288.97	3703.22	6189.28	6663.21	6664.83
TS-HVI	1	24	4	6664.83	2814.17	3195.11	3421.31	4146.47	5642.24
TS-HVI	2	24	4	6664.83	1863.44	3070.15	5541.75	6664.83	6664.83
TS-HVI	3	24	4	6664.83	2970.51	5414.19	6560.42	6659.67	6659.67
TS-HVI	4	24	4	6664.83	1999.54	2963.58	3730.6	5956.83	6660.21
TS-HVI	5	24	4	6664.83	1929.59	5629.71	6518.13	6518.13	6663.21
TS-HVI	6	24	4	6664.83	3860.82	4460.19	6378.8	6656.52	6656.52
TS-HVI	7	24	4	6664.83	1960.02	6338.75	6510.65	6654.83	6654.83
TS-HVI	8	24	4	6664.83	2107.4	5718.44	5725.08	5725.08	5725.08
TS-HVI	9	24	4	6664.83	4065.83	4174.13	6055.45	6577.42	6583.12
TS-HVI	10	24	4	6664.83	2208.63	5176.58	6656.52	6656.52	6663.21
TS-HVI	11	24	4	6664.83	2821.85	6400.8	6422.39	6574.18	6664.83
TS-HVI	12	24	4	6664.83	3029.26	6439.91	6515.07	6663.21	6663.21
TS-HVI	13	24	4	6664.83	1395.88	2964.98	6658.14	6658.14	6658.14
TS-HVI	14	24	4	6664.83	1878.79	5568.65	6654.83	6654.83	6654.83
TS-HVI	15	24	4	6664.83	3241.12	6011.53	6518.17	6518.17	6663.21
TS-HVI	16	24	4	6664.83	3905.11	6071.91	6415.07	6465.47	6660.21
TS-HVI	17	24	4	6664.83	3039.01	4550.5	5509.64	6275	6556.03
TS-HVI	18	24	4	6664.83	3361.75	3775.89	5529.61	6299.39	6579.69
TS-HVI	19	24	4	6664.83	2051.99	3577.27	3865.32	6431.75	6660.21
TS-HVI	20	24	4	6664.83	1288.97	3462.53	6389.91	6660.21	6661.83
qNParEgo	1	24	4	6664.83	2814.17	5496.33	6664.83	6664.83	6664.83
qNParEgo	2	24	4	6664.83	1863.44	2972.39	5496.33	6664.83	6664.83
qNParEgo	3	24	4	6664.83	2970.51	6189.09	6664.83	6664.83	6664.83
qNParEgo	4	24	4	6664.83	1999.54	3305.07	3895.05	5707.2	6584.31
qNParEgo	5	24	4	6664.83	1929.59	5349.64	5725.08	6660.21	6660.21
qNParEgo	6	24	4	6664.83	3860.82	5646.06	6664.83	6664.83	6664.83
qNParEgo	7	24	4	6664.83	1960.02	6512.56	6660.21	6660.21	6660.21
qNParEgo	8	24	4	6664.83	2107.4	6276.99	6660.21	6660.21	6660.21
qNParEgo	9	24	4	6664.83	4065.83	5643.87	6659.25	6664.83	6664.83
qNParEgo	10	24	4	6664.83	2208.63	3763.48	5741.76	6663.21	6663.21
qNParEgo	11	24	4	6664.83	2821.85	6278.31	6658.14	6664.83	6664.83
qNParEgo	12	24	4	6664.83	3029.26	6552.72	6552.72	6584.31	6664.83
qNParEgo	13	24	4	6664.83	1395.88	3450.01	3450.01	6206.75	6661.29
qNParEgo	14	24	4	6664.83	1878.79	3294.43	4333.75	6209.9	6661.29
qNParEgo	15	24	4	6664.83	3241.12	6559.72	6661.83	6661.83	6664.83
qNParEgo	16	24	4	6664.83	3905.11	4401.73	6119.99	6571.39	6663.21
qNParEgo	17	24	4	6664.83	3039.01	3772.85	5743.38	6664.83	6664.83
qNParEgo	18	24	4	6664.83	3361.75	3890.45	5643.87	6661.83	6661.83
qNParEgo	19	24	4	6664.83	2051.99	3744.66	4914.3	6664.83	6664.83
qNParEgo	20	24	4	6664.83	1288.97	3338.2	4033.33	5746.57	6664.83
sobol	1	24	4	6664.83	2814.17	2814.17	3403.27	3403.27	4306.4
sobol	2	24	4	6664.83	1863.44	3188.21	3188.21	4723.22	4723.22
sobol	3	24	4	6664.83	2970.51	3248.44	3248.44	3421.52	3421.52
sobol	4	24	4	6664.83	1999.54	2440.99	2946.36	3237.39	3799.97
sobol	5	24	4	6664.83	1929.59	3106.81	3106.81	3179.19	3179.19
sobol	6	24	4	6664.83	3860.82	4350.07	4350.07	4652.63	4652.63
sobol	7	24	4	6664.83	1960.02	1994.55	3147.42	3147.42	4308.15
sobol	8	24	4	6664.83	2107.4	2603.84	3278.51	5358.58	5358.58
sobol	9	24	4	6664.83	4065.83	4065.83	4065.83	4515.8	4515.8
sobol	10	24	4	6664.83	2208.63	2575.07	2952.48	3127.9	3127.9
sobol	11	24	4	6664.83	2821.85	3010.02	3010.02	3540.91	3546.57
sobol	12	24	4	6664.83	3029.26	3029.26	3029.72	3346.4	3346.4
sobol	13	24	4	6664.83	1395.88	3548.48	3548.48	3548.48	3629.04
sobol	14	24	4	6664.83	1878.79	2216.77	3998.87	4488.51	4488.51
sobol	15	24	4	6664.83	3241.12	3241.12	3839.18	4143.34	4362.13
sobol	16	24	4	6664.83	3905.11	3905.11	4675.01	4691.71	4691.71
sobol	17	24	4	6664.83	3039.01	3064.53	3270.99	3434.48	3434.48
sobol	18	24	4	6664.83	3361.75	3690.7	3690.7	3690.7	3881.15
sobol	19	24	4	6664.83	2051.99	2617.19	2893.87	2893.87	3794.58
sobol	20	24	4	6664.83	1288.97	2814.7	3239.73	3239.73	3239.73

## Sheet: Figure 3a_ii
C-H arylation dataset
Search Strategy	seed	batch_size	n_iterations	Optimal Hypervolume	Hypervolume Iteration 0	Hypervolume Iteration 1	Hypervolume Iteration 2	Hypervolume Iteration 3	Hypervolume Iteration 4
qNEHVI	1	24	4	46.0675	33.5066	36.1859	36.7129	45.7108	45.7108
qNEHVI	2	24	4	46.0675	27.6738	37.9521	43.2257	46.0281	46.0281
qNEHVI	3	24	4	46.0675	36.6248	37.9747	45.6977	45.7038	45.8283
qNEHVI	4	24	4	46.0675	35.147	37.1191	38.9831	39.9046	45.7209
qNEHVI	5	24	4	46.0675	33.609	36.7984	42.6409	45.6905	46.0316
qNEHVI	6	24	4	46.0675	35.0016	36.1986	36.9463	44.1453	45.744
qNEHVI	7	24	4	46.0675	35.8189	38.9356	43.2257	43.2894	44.0508
qNEHVI	8	24	4	46.0675	34.4087	45.6977	45.9598	45.9598	46.0272
qNEHVI	9	24	4	46.0675	33.6972	37.5038	43.3941	45.744	45.744
qNEHVI	10	24	4	46.0675	33.1312	45.6977	45.6977	45.7108	45.8283
qNEHVI	11	24	4	46.0675	33.9715	37.7484	38.9558	38.9558	43.2975
qNEHVI	12	24	4	46.0675	33.1053	45.6977	45.6977	46.0226	46.0272
qNEHVI	13	24	4	46.0675	30.2036	36.5644	43.2719	46.0453	46.0453
qNEHVI	14	24	4	46.0675	39.1358	43.0633	45.953	45.953	45.9816
qNEHVI	15	24	4	46.0675	37.4375	45.1476	45.9598	45.9598	46.0226
qNEHVI	16	24	4	46.0675	34.433	42.8432	45.9598	45.9644	46.0371
qNEHVI	17	24	4	46.0675	26.8956	35.5901	36.6037	44.5668	45.744
qNEHVI	18	24	4	46.0675	33.2774	38.0683	45.732	46.0252	46.0252
qNEHVI	19	24	4	46.0675	23.6907	45.6977	45.7038	45.7038	46.0076
qNEHVI	20	24	4	46.0675	32.7355	36.1604	41.1636	45.7533	46.0316
TS-HVI	1	24	4	46.0675	33.5066	39.4466	42.206	42.4389	44.874
TS-HVI	2	24	4	46.0675	27.6738	38.4759	43.5013	45.7108	45.7198
TS-HVI	3	24	4	46.0675	36.6248	36.6248	40.7001	41.8116	42.399
TS-HVI	4	24	4	46.0675	35.147	35.534	35.975	37.7203	39.7087
TS-HVI	5	24	4	46.0675	33.609	42.299	44.6503	45.044	45.356
TS-HVI	6	24	4	46.0675	35.0016	35.21	39.7456	40.1042	40.5894
TS-HVI	7	24	4	46.0675	35.8189	36.7265	37.7481	38.727	44.1595
TS-HVI	8	24	4	46.0675	34.4087	36.2034	37.0795	37.5432	44.8639
TS-HVI	9	24	4	46.0675	33.6972	37.0381	37.342	40.7106	40.9866
TS-HVI	10	24	4	46.0675	33.1312	34.9044	35.3222	40.473	41.466
TS-HVI	11	24	4	46.0675	33.9715	37.2647	42.1953	43.3198	43.3198
TS-HVI	12	24	4	46.0675	33.1053	33.2707	34.4008	45.1294	45.9598
TS-HVI	13	24	4	46.0675	30.2036	36.131	36.131	39.6258	45.9068
TS-HVI	14	24	4	46.0675	39.1358	39.2107	39.3453	44.9233	44.9242
TS-HVI	15	24	4	46.0675	37.4375	37.9746	43.1917	43.72	44.2094
TS-HVI	16	24	4	46.0675	34.433	38.6786	44.5652	44.5652	44.8795
TS-HVI	17	24	4	46.0675	26.8956	42.6871	44.2904	44.8475	44.9065
TS-HVI	18	24	4	46.0675	33.2774	36.646	37.2837	44.5431	46.015
TS-HVI	19	24	4	46.0675	23.6907	26.2047	27.1717	41.7654	44.1672
TS-HVI	20	24	4	46.0675	32.7355	32.7393	36.1401	38.5858	43.2286
qNParEgo	1	24	4	46.0675	33.5066	35.8745	36.7175	39.4802	43.3112
qNParEgo	2	24	4	46.0675	27.6738	35.8107	37.5173	38.5948	43.3288
qNParEgo	3	24	4	46.0675	36.6248	37.5704	38.1529	43.3202	43.3288
qNParEgo	4	24	4	46.0675	35.147	35.8548	38.5812	39.6632	43.3198
qNParEgo	5	24	4	46.0675	33.609	36.2437	38.3478	43.2975	43.2975
qNParEgo	6	24	4	46.0675	35.0016	38.831	39.8046	39.9802	39.9802
qNParEgo	7	24	4	46.0675	35.8189	37.7442	38.2999	40.5894	43.2984
qNParEgo	8	24	4	46.0675	34.4087	35.8107	37.8489	38.5469	38.5469
qNParEgo	9	24	4	46.0675	33.6972	37.3352	38.2254	38.2534	38.4347
qNParEgo	10	24	4	46.0675	33.1312	36.8927	40.5894	42.629	43.3198
qNParEgo	11	24	4	46.0675	33.9715	37.3352	38.5858	41.9007	43.3198
qNParEgo	12	24	4	46.0675	33.1053	33.2927	37.533	38.4759	43.3198
qNParEgo	13	24	4	46.0675	30.2036	35.4303	37.7533	39.4802	39.4802
qNParEgo	14	24	4	46.0675	39.1358	42.8356	44.8825	45.8283	45.8283
qNParEgo	15	24	4	46.0675	37.4375	39.8912	39.9111	41.0693	43.3112
qNParEgo	16	24	4	46.0675	34.433	38.1705	43.3198	43.3198	43.3198
qNParEgo	17	24	4	46.0675	26.8956	37.2546	37.7298	38.0501	45.4316
qNParEgo	18	24	4	46.0675	33.2774	37.9155	39.4802	43.2719	43.3288
qNParEgo	19	24	4	46.0675	23.6907	33.6639	39.4802	42.3738	46.0539
qNParEgo	20	24	4	46.0675	32.7355	36.0401	42.3734	43.2257	43.3198
sobol	1	24	4	46.0675	33.5066	33.5066	39.4444	39.876	39.876
sobol	2	24	4	46.0675	27.6738	35.9113	36.9732	36.9777	36.9777
sobol	3	24	4	46.0675	36.6248	43.1403	43.1403	43.5417	43.5417
sobol	4	24	4	46.0675	35.147	36.4007	36.5397	36.5397	36.5397
sobol	5	24	4	46.0675	33.609	37.0455	37.0455	37.7643	37.805
sobol	6	24	4	46.0675	35.0016	35.3907	35.6696	40.6288	41.2763
sobol	7	24	4	46.0675	35.8189	36.7182	36.9962	38.7032	38.7042
sobol	8	24	4	46.0675	34.4087	35.9317	35.9317	36.3173	36.3623
sobol	9	24	4	46.0675	33.6972	35.759	36.0976	37.0075	37.2977
sobol	10	24	4	46.0675	33.1312	37.0548	37.0731	37.0842	38.5347
sobol	11	24	4	46.0675	33.9715	37.7049	37.8187	37.8622	37.8622
sobol	12	24	4	46.0675	33.1053	35.2141	36.3915	37.2634	37.2634
sobol	13	24	4	46.0675	30.2036	35.003	35.1273	35.4598	35.682
sobol	14	24	4	46.0675	39.1358	39.3586	39.3586	39.3898	39.4684
sobol	15	24	4	46.0675	37.4375	39.7276	39.7276	39.7276	39.7276
sobol	16	24	4	46.0675	34.433	38.2867	38.4919	39.1996	39.2101
sobol	17	24	4	46.0675	26.8956	33.0683	35.2323	35.7587	35.8108
sobol	18	24	4	46.0675	33.2774	35.5086	36.583	36.9678	41.8354
sobol	19	24	4	46.0675	23.6907	38.2202	38.4418	38.928	39.0173
sobol	20	24	4	46.0675	32.7355	35.8527	35.8527	35.8764	37.6363

## Sheet: Figure 3b_i
Suzuki Coupling (i) dataset
Noise Std	Noise Std 2	Search Strategy	seed	batch_size	n_iterations	Optimal Hypervolume	Hypervolume Iteration 0	Hypervolume Iteration 1	Hypervolume Iteration 2	Hypervolume Iteration 3	Hypervolume Iteration 4
2.5	2.5	qNEHVI	1	24	4	6664.83	2814.17	6282	6581.32	6661.83	6661.83
2.5	2.5	qNEHVI	2	24	4	6664.83	1863.44	2854.79	6159.41	6653.21	6653.21
2.5	2.5	qNEHVI	3	24	4	6664.83	2970.51	5415.81	6132.92	6664.83	6664.83
2.5	2.5	qNEHVI	4	24	4	6664.83	1999.54	3155.82	3419.62	3697.35	3940.97
2.5	2.5	qNEHVI	5	24	4	6664.83	1929.59	5676.72	6663.21	6663.21	6664.83
2.5	2.5	qNEHVI	6	24	4	6664.83	3860.82	6578.74	6578.74	6661.83	6661.83
2.5	2.5	qNEHVI	7	24	4	6664.83	1960.02	6193.15	6661.83	6661.83	6661.83
2.5	2.5	qNEHVI	8	24	4	6664.83	2107.4	5668.28	6582.69	6663.21	6664.83
2.5	2.5	qNEHVI	9	24	4	6664.83	4065.83	6360.06	6559.72	6661.83	6661.83
2.5	2.5	qNEHVI	10	24	4	6664.83	2208.63	3643.36	6664.83	6664.83	6664.83
2.5	2.5	qNEHVI	11	24	4	6664.83	2821.85	6559.72	6581.32	6661.83	6661.83
2.5	2.5	qNEHVI	12	24	4	6664.83	3029.26	6518.13	6664.83	6664.83	6664.83
2.5	2.5	qNEHVI	13	24	4	6664.83	1395.88	3586.9	3787.09	6584.31	6664.83
2.5	2.5	qNEHVI	14	24	4	6664.83	1878.79	5563.35	6661.83	6661.83	6661.83
2.5	2.5	qNEHVI	15	24	4	6664.83	3241.12	6582.69	6582.69	6663.21	6663.21
2.5	2.5	qNEHVI	16	24	4	6664.83	3905.11	5349.64	6066.74	6582.69	6664.83
2.5	2.5	qNEHVI	17	24	4	6664.83	3039.01	5808.17	6582.69	6663.21	6663.21
2.5	2.5	qNEHVI	18	24	4	6664.83	3361.75	3775.89	6131.3	6582.69	6664.83
2.5	2.5	qNEHVI	19	24	4	6664.83	2051.99	3196.15	6579.69	6660.21	6661.83
2.5	2.5	qNEHVI	20	24	4	6664.83	1288.97	3872.1	6664.83	6664.83	6664.83
0	0	qNEHVI	1	24	4	6664.83	2814.17	6282	6661.83	6661.83	6661.83
0	0	qNEHVI	2	24	4	6664.83	1863.44	3274.76	6122.92	6659.25	6661.83
0	0	qNEHVI	3	24	4	6664.83	2970.51	6282	6581.32	6661.83	6661.83
0	0	qNEHVI	4	24	4	6664.83	1999.54	3135.29	3609.97	3794.83	4014.48
0	0	qNEHVI	5	24	4	6664.83	1929.59	4623.34	6493.78	6664.83	6664.83
0	0	qNEHVI	6	24	4	6664.83	3860.82	4958.56	6582.69	6582.69	6663.21
0	0	qNEHVI	7	24	4	6664.83	1960.02	6501.53	6661.83	6661.83	6661.83
0	0	qNEHVI	8	24	4	6664.83	2107.4	6660.21	6660.21	6660.21	6660.21
0	0	qNEHVI	9	24	4	6664.83	4065.83	6203.43	6654.83	6661.83	6661.83
0	0	qNEHVI	10	24	4	6664.83	2208.63	4387.51	5857.33	6462.77	6574.18
0	0	qNEHVI	11	24	4	6664.83	2821.85	6517.65	6579.69	6660.21	6661.83
0	0	qNEHVI	12	24	4	6664.83	3029.26	6515.14	6660.21	6660.21	6661.83
0	0	qNEHVI	13	24	4	6664.83	1395.88	3446.93	3580.25	6660.21	6660.21
0	0	qNEHVI	14	24	4	6664.83	1878.79	4311.51	5496.33	6664.83	6664.83
0	0	qNEHVI	15	24	4	6664.83	3241.12	6579.69	6579.69	6660.21	6660.21
0	0	qNEHVI	16	24	4	6664.83	3905.11	4525.81	6572.16	6576.2	6663.21
0	0	qNEHVI	17	24	4	6664.83	3039.01	5710.21	6582.69	6663.21	6663.21
0	0	qNEHVI	18	24	4	6664.83	3361.75	3750.73	6336.5	6494.08	6663.21
0	0	qNEHVI	19	24	4	6664.83	2051.99	3762.21	5954.81	6664.83	6664.83
0	0	qNEHVI	20	24	4	6664.83	1288.97	3703.22	6189.28	6663.21	6664.83
7.5	7.5	qNEHVI	1	24	4	6664.83	2814.17	5624.59	6559.72	6661.83	6661.83
7.5	7.5	qNEHVI	2	24	4	6664.83	1863.44	3241.57	6230.41	6661.83	6661.83
7.5	7.5	qNEHVI	3	24	4	6664.83	2970.51	3315.29	4209.58	5494.71	5744.95
7.5	7.5	qNEHVI	4	24	4	6664.83	1999.54	3089.86	3620.22	3930.45	6659.25
7.5	7.5	qNEHVI	5	24	4	6664.83	1929.59	6577.12	6661.83	6661.83	6661.83
7.5	7.5	qNEHVI	6	24	4	6664.83	3860.82	4630.26	5751.09	6501.74	6582.69
7.5	7.5	qNEHVI	7	24	4	6664.83	1960.02	5267.5	6481.58	6582.69	6663.21
7.5	7.5	qNEHVI	8	24	4	6664.83	2107.4	4496.96	6564.6	6582.69	6663.21
7.5	7.5	qNEHVI	9	24	4	6664.83	4065.83	4876.39	6584.31	6584.31	6584.31
7.5	7.5	qNEHVI	10	24	4	6664.83	2208.63	2750.19	3721.14	4740.26	6575.73
7.5	7.5	qNEHVI	11	24	4	6664.83	2821.85	3338.29	4281.74	6579.69	6660.21
7.5	7.5	qNEHVI	12	24	4	6664.83	3029.26	5168.45	6438.21	6584.31	6584.31
7.5	7.5	qNEHVI	13	24	4	6664.83	1395.88	3268.92	3680.56	6660.21	6660.21
7.5	7.5	qNEHVI	14	24	4	6664.83	1878.79	5646.18	6584.31	6664.83	6664.83
7.5	7.5	qNEHVI	15	24	4	6664.83	3241.12	4094.82	5496.33	6387.11	6664.83
7.5	7.5	qNEHVI	16	24	4	6664.83	3905.11	6391.54	6648.23	6661.83	6661.83
7.5	7.5	qNEHVI	17	24	4	6664.83	3039.01	5530.18	6661.83	6661.83	6661.83
7.5	7.5	qNEHVI	18	24	4	6664.83	3361.75	5561.73	6582.69	6582.69	6582.69
7.5	7.5	qNEHVI	19	24	4	6664.83	2051.99	3336.73	3516	3862	3952.97
7.5	7.5	qNEHVI	20	24	4	6664.83	1288.97	6104.64	6556.03	6577.63	6658.14
10	10	qNEHVI	1	24	4	6664.83	2814.17	5563.35	6578.74	6578.74	6661.83
10	10	qNEHVI	2	24	4	6664.83	1863.44	3387.34	3516.99	3596.66	3682.53
10	10	qNEHVI	3	24	4	6664.83	2970.51	3234.77	3396.54	3769.47	5062.59
10	10	qNEHVI	4	24	4	6664.83	1999.54	3088.28	3504.7	6572.69	6577.12
10	10	qNEHVI	5	24	4	6664.83	1929.59	6579.69	6584.31	6584.31	6664.83
10	10	qNEHVI	6	24	4	6664.83	3860.82	4680.27	5838.94	6385.48	6663.21
10	10	qNEHVI	7	24	4	6664.83	1960.02	4318.24	6129.92	6584.31	6584.31
10	10	qNEHVI	8	24	4	6664.83	2107.4	4098.44	6121.29	6582.69	6664.83
10	10	qNEHVI	9	24	4	6664.83	4065.83	4876.39	6476.6	6584.31	6664.83
10	10	qNEHVI	10	24	4	6664.83	2208.63	3770.4	4203.53	4203.55	4203.55
10	10	qNEHVI	11	24	4	6664.83	2821.85	3338.29	4001.31	4001.31	4069.86
10	10	qNEHVI	12	24	4	6664.83	3029.26	4316.3	6013.92	6565.57	6571.93
10	10	qNEHVI	13	24	4	6664.83	1395.88	3346.53	3609.07	3797.79	6660.21
10	10	qNEHVI	14	24	4	6664.83	1878.79	4312.94	5722.59	6579.89	6664.83
10	10	qNEHVI	15	24	4	6664.83	3241.12	4090.24	5642.24	6385.48	6663.21
10	10	qNEHVI	16	24	4	6664.83	3905.11	6444.64	6659.25	6659.25	6661.83
10	10	qNEHVI	17	24	4	6664.83	3039.01	4082.25	6096.6	6385.48	6663.21
10	10	qNEHVI	18	24	4	6664.83	3361.75	5414.19	6137.82	6582.69	6582.69
10	10	qNEHVI	19	24	4	6664.83	2051.99	3336.12	3336.12	3891.56	3994.25
10	10	qNEHVI	20	24	4	6664.83	1288.97	5394.22	6559.72	6581.32	6581.32

## Sheet: Figure 3b_ii
C-H arylation dataset
Noise Std	Search Strategy	seed	batch_size	n_iterations	Optimal Hypervolume	Hypervolume Iteration 0	Hypervolume Iteration 1	Hypervolume Iteration 2	Hypervolume Iteration 3	Hypervolume Iteration 4
2.5	qNEHVI	1	24	4	46.0675	33.5066	36.1852	42.3507	46.0539	46.0555
2.5	qNEHVI	2	24	4	46.0675	27.6738	36.1604	36.8379	43.5632	45.7068
2.5	qNEHVI	3	24	4	46.0675	36.6248	37.8337	39.0916	45.8373	45.8373
2.5	qNEHVI	4	24	4	46.0675	35.147	37.2936	37.9011	37.9286	39.4802
2.5	qNEHVI	5	24	4	46.0675	33.609	36.9425	44.0704	45.182	45.8266
2.5	qNEHVI	6	24	4	46.0675	35.0016	36.1986	37.9612	45.8266	45.8373
2.5	qNEHVI	7	24	4	46.0675	35.8189	38.0919	38.251	38.3058	44.4839
2.5	qNEHVI	8	24	4	46.0675	34.4087	45.6977	45.9644	46.0272	46.0272
2.5	qNEHVI	9	24	4	46.0675	33.6972	37.9066	44.9212	45.9069	46.0415
2.5	qNEHVI	10	24	4	46.0675	33.1312	45.6977	45.9598	45.9644	46.0362
2.5	qNEHVI	11	24	4	46.0675	33.9715	37.352	38.5328	38.5691	39.6061
2.5	qNEHVI	12	24	4	46.0675	33.1053	45.6977	45.6977	45.9644	46.0272
2.5	qNEHVI	13	24	4	46.0675	30.2036	36.7876	37.9521	40.5794	43.2984
2.5	qNEHVI	14	24	4	46.0675	39.1358	43.0939	44.9499	44.9774	45.9833
2.5	qNEHVI	15	24	4	46.0675	37.4375	45.6977	45.9598	45.9598	46.0272
2.5	qNEHVI	16	24	4	46.0675	34.433	45.6977	45.6977	45.9598	46.0242
2.5	qNEHVI	17	24	4	46.0675	26.8956	35.5704	38.5858	45.8176	45.8176
2.5	qNEHVI	18	24	4	46.0675	33.2774	37.8472	38.5499	45.5969	45.9763
2.5	qNEHVI	19	24	4	46.0675	23.6907	45.6977	45.9688	46.0362	46.0362
2.5	qNEHVI	20	24	4	46.0675	32.7355	36.1808	45.1977	45.9688	46.0415
7.5	qNEHVI	1	24	4	46.0675	33.5066	36.1852	36.3366	44.9114	45.753
7.5	qNEHVI	2	24	4	46.0675	27.6738	36.1604	40.9105	43.2347	43.2975
7.5	qNEHVI	3	24	4	46.0675	36.6248	37.8196	43.3288	46.0675	46.0675
7.5	qNEHVI	4	24	4	46.0675	35.147	37.3271	38.0055	43.2894	46.0453
7.5	qNEHVI	5	24	4	46.0675	33.609	38.8654	43.2347	43.2975	46.0316
7.5	qNEHVI	6	24	4	46.0675	35.0016	36.5534	44.11	45.6977	45.7108
7.5	qNEHVI	7	24	4	46.0675	35.8189	37.9094	43.2257	43.2257	45.9598
7.5	qNEHVI	8	24	4	46.0675	34.4087	37.9521	44.11	45.7038	45.7108
7.5	qNEHVI	9	24	4	46.0675	33.6972	37.7385	45.6977	45.6977	45.7108
7.5	qNEHVI	10	24	4	46.0675	33.1312	45.6977	45.6977	45.6977	45.9598
7.5	qNEHVI	11	24	4	46.0675	33.9715	37.7167	37.7442	38.5858	38.5858
7.5	qNEHVI	12	24	4	46.0675	33.1053	45.6977	45.6977	45.7108	45.7108
7.5	qNEHVI	13	24	4	46.0675	30.2036	42.1429	43.2257	43.2257	45.9598
7.5	qNEHVI	14	24	4	46.0675	39.1358	44.4965	46.0415	46.0415	46.0415
7.5	qNEHVI	15	24	4	46.0675	37.4375	44.8392	44.8392	44.8528	46.0675
7.5	qNEHVI	16	24	4	46.0675	34.433	45.6977	45.6977	45.6977	45.8969
7.5	qNEHVI	17	24	4	46.0675	26.8956	35.5716	44.3235	45.9159	45.9159
7.5	qNEHVI	18	24	4	46.0675	33.2774	37.9155	43.3567	45.5265	46.0439
7.5	qNEHVI	19	24	4	46.0675	23.6907	43.3214	43.5379	44.4927	45.7108
7.5	qNEHVI	20	24	4	46.0675	32.7355	36.1604	44.9885	46.0675	46.0675
10	qNEHVI	1	24	4	46.0675	33.5066	36.1859	37.0865	44.3406	45.2117
10	qNEHVI	2	24	4	46.0675	27.6738	37.6996	37.7971	38.8605	38.8605
10	qNEHVI	3	24	4	46.0675	36.6248	37.7552	44.6849	44.6849	44.9097
10	qNEHVI	4	24	4	46.0675	35.147	37.5046	38.1881	42.4773	46.015
10	qNEHVI	5	24	4	46.0675	33.609	42.5105	42.5105	44.1191	46.0629
10	qNEHVI	6	24	4	46.0675	35.0016	36.2115	44.1191	45.7068	45.7068
10	qNEHVI	7	24	4	46.0675	35.8189	37.82	38.1598	43.4354	45.0373
10	qNEHVI	8	24	4	46.0675	34.4087	37.9521	38.9356	43.2257	43.2257
10	qNEHVI	9	24	4	46.0675	33.6972	37.6881	45.7068	45.7068	45.7068
10	qNEHVI	10	24	4	46.0675	33.1312	45.6977	45.6977	45.9598	45.9598
10	qNEHVI	11	24	4	46.0675	33.9715	38.0263	41.7589	43.2885	43.2984
10	qNEHVI	12	24	4	46.0675	33.1053	36.7306	45.5246	46.0326	46.0589
10	qNEHVI	13	24	4	46.0675	30.2036	42.2184	42.2184	43.2719	46.006
10	qNEHVI	14	24	4	46.0675	39.1358	44.7657	44.7797	45.732	45.9627
10	qNEHVI	15	24	4	46.0675	37.4375	45.6977	45.6977	45.9598	46.0272
10	qNEHVI	16	24	4	46.0675	34.433	45.6977	45.6977	45.7108	45.7108
10	qNEHVI	17	24	4	46.0675	26.8956	35.574	43.0683	46.0439	46.0439
10	qNEHVI	18	24	4	46.0675	33.2774	38.063	45.732	45.732	45.9627
10	qNEHVI	19	24	4	46.0675	23.6907	42.3675	43.6533	45.9688	45.9688
10	qNEHVI	20	24	4	46.0675	32.7355	36.1808	44.8802	45.7068	45.9688
0	qNEHVI	1	24	4	46.0675	33.5066	36.1859	36.7129	45.7108	45.7108
0	qNEHVI	2	24	4	46.0675	27.6738	37.9521	43.2257	46.0281	46.0281
0	qNEHVI	3	24	4	46.0675	36.6248	37.9747	45.6977	45.7038	45.8283
0	qNEHVI	4	24	4	46.0675	35.147	37.1191	38.9831	39.9046	45.7209
0	qNEHVI	5	24	4	46.0675	33.609	36.7984	42.6409	45.6905	46.0316
0	qNEHVI	6	24	4	46.0675	35.0016	36.1986	36.9463	44.1453	45.744
0	qNEHVI	7	24	4	46.0675	35.8189	38.9356	43.2257	43.2894	44.0508
0	qNEHVI	8	24	4	46.0675	34.4087	45.6977	45.9598	45.9598	46.0272
0	qNEHVI	9	24	4	46.0675	33.6972	37.5038	43.3941	45.744	45.744
0	qNEHVI	10	24	4	46.0675	33.1312	45.6977	45.6977	45.7108	45.8283
0	qNEHVI	11	24	4	46.0675	33.9715	37.7484	38.9558	38.9558	43.2975
0	qNEHVI	12	24	4	46.0675	33.1053	45.6977	45.6977	46.0226	46.0272
0	qNEHVI	13	24	4	46.0675	30.2036	36.5644	43.2719	46.0453	46.0453
0	qNEHVI	14	24	4	46.0675	39.1358	43.0633	45.953	45.953	45.9816
0	qNEHVI	15	24	4	46.0675	37.4375	45.1476	45.9598	45.9598	46.0226
0	qNEHVI	16	24	4	46.0675	34.433	42.8432	45.9598	45.9644	46.0371
0	qNEHVI	17	24	4	46.0675	26.8956	35.5901	36.6037	44.5668	45.744
0	qNEHVI	18	24	4	46.0675	33.2774	38.0683	45.732	46.0252	46.0252
0	qNEHVI	19	24	4	46.0675	23.6907	45.6977	45.7038	45.7038	46.0076
0	qNEHVI	20	24	4	46.0675	32.7355	36.1604	41.1636	45.7533	46.0316

## Sheet: Figure 3c_i
Suzuki Coupling (i) dataset
Constrain strategy	Unique features per batch	Search Strategy	seed	batch_size	n_iterations	Optimal Hypervolume	Hypervolume Iteration 0	Hypervolume Iteration 1	Hypervolume Iteration 2	Hypervolume Iteration 3	Hypervolume Iteration 4
naive	2	qNEHVI	1	24	4	6664.83	415.703	6508.13	6572.69	6656.52	6656.52
naive	2	qNEHVI	2	24	4	6664.83	3566.96	6512.56	6657.63	6660.21	6663.21
naive	2	qNEHVI	3	24	4	6664.83	1459.85	3396.54	3972.89	6213.43	6664.83
naive	2	qNEHVI	4	24	4	6664.83	2257.4	3396.54	4257.7	5746.57	5746.57
naive	2	qNEHVI	5	24	4	6664.83	4793.72	6299.83	6466.37	6472.75	6660.21
naive	2	qNEHVI	6	24	4	6664.83	3795.2	5703.54	6579.69	6660.21	6661.83
naive	2	qNEHVI	7	24	4	6664.83	2027.61	4224.66	5666.05	6584.31	6664.83
naive	2	qNEHVI	8	24	4	6664.83	1555.41	6240.41	6663.21	6663.21	6663.21
naive	2	qNEHVI	9	24	4	6664.83	932.143	3837.28	6664.83	6664.83	6664.83
naive	2	qNEHVI	10	24	4	6664.83	3349.97	6508.13	6654.83	6654.83	6654.83
naive	2	qNEHVI	11	24	4	6664.83	3406.22	6576	6658.14	6661.83	6661.83
naive	2	qNEHVI	12	24	4	6664.83	2827.89	3775.31	6426.59	6664.83	6664.83
naive	2	qNEHVI	13	24	4	6664.83	1530.22	3191.82	5414.19	6577.12	6660.21
naive	2	qNEHVI	14	24	4	6664.83	34.857	3870.78	5713.16	6578.27	6661.83
naive	2	qNEHVI	15	24	4	6664.83	2590.6	5541.75	6557.14	6659.25	6661.83
naive	2	qNEHVI	16	24	4	6664.83	2581.28	3829.34	3901.8	6664.83	6664.83
naive	2	qNEHVI	17	24	4	6664.83	1263.61	2720.93	3469.39	4013.72	4120.87
naive	2	qNEHVI	18	24	4	6664.83	1432.48	5394.22	6481.99	6661.83	6661.83
naive	2	qNEHVI	19	24	4	6664.83	3886.59	6495.86	6511.45	6658.14	6661.83
naive	2	qNEHVI	20	24	4	6664.83	3363.52	5415.81	6567.71	6661.83	6664.83
naive	1	qNEHVI	1	24	4	6664.83	540.781	540.781	6065.71	6582.69	6663.21
naive	1	qNEHVI	2	24	4	6664.83	3.48029	4208.62	6199.5	6493.25	6493.25
naive	1	qNEHVI	3	24	4	6664.83	1459.85	1768.16	5394.22	6567.71	6578.74
naive	1	qNEHVI	4	24	4	6664.83	1418.62	1768.16	5394.22	6481.99	6574.31
naive	1	qNEHVI	5	24	4	6664.83	5320.23	5320.23	6577.12	6577.12	6659.25
naive	1	qNEHVI	6	24	4	6664.83	5320.54	5320.54	6576	6656.52	6656.52
naive	1	qNEHVI	7	24	4	6664.83	7.43057	6515.14	6515.14	6515.14	6661.83
naive	1	qNEHVI	8	24	4	6664.83	16.458	25.734	4236.37	6220.39	6495.3
naive	1	qNEHVI	9	24	4	6664.83	16.799	19.799	3146.25	3882.17	3882.17
naive	1	qNEHVI	10	24	4	6664.83	2318.66	2318.66	6239.93	6239.93	6660.21
naive	1	qNEHVI	11	24	4	6664.83	16.458	19.5843	3978.39	6574.31	6574.31
naive	1	qNEHVI	12	24	4	6664.83	2868.68	3929.58	3929.58	6063.2	6514.6
naive	1	qNEHVI	13	24	4	6664.83	1530.22	1767.36	1767.36	5394.22	6481.99
naive	1	qNEHVI	14	24	4	6664.83	3.10934	25.734	6518.13	6518.13	6518.13
naive	1	qNEHVI	15	24	4	6664.83	302.66	3692.71	4317.33	6211.81	6663.21
naive	1	qNEHVI	16	24	4	6664.83	837.54	837.54	2938.04	5599.87	6334.88
naive	1	qNEHVI	17	24	4	6664.83	1809	1809	3502.74	3799.5	4017.55
naive	1	qNEHVI	18	24	4	6664.83	1432.48	1759.07	5624.59	6371.32	6658.14
naive	1	qNEHVI	19	24	4	6664.83	776.26	776.26	2677.34	3825.84	6050.76
naive	1	qNEHVI	20	24	4	6664.83	4973.81	4973.81	6520.33	6520.33	6520.33
nested	2	qNEHVI	1	24	4	6664.83	415.703	6508.13	6572.69	6653.21	6653.21
nested	2	qNEHVI	2	24	4	6664.83	3566.96	6512.56	6660.21	6660.21	6660.21
nested	2	qNEHVI	3	24	4	6664.83	1459.85	3396.54	3972.89	6213.43	6664.83
nested	2	qNEHVI	4	24	4	6664.83	2257.4	3396.54	4257.7	5746.57	5746.57
nested	2	qNEHVI	5	24	4	6664.83	4793.72	5970.38	6653.21	6660.21	6661.83
nested	2	qNEHVI	6	24	4	6664.83	3795.2	5703.54	6579.69	6660.21	6661.83
nested	2	qNEHVI	7	24	4	6664.83	2027.61	4232.64	6107.79	6580.78	6661.29
nested	2	qNEHVI	8	24	4	6664.83	1555.41	6240.41	6663.21	6663.21	6664.83
nested	2	qNEHVI	9	24	4	6664.83	932.143	3837.28	6664.83	6664.83	6664.83
nested	2	qNEHVI	10	24	4	6664.83	3349.97	6512.56	6577.12	6659.25	6659.25
nested	2	qNEHVI	11	24	4	6664.83	3406.22	6576	6658.14	6658.14	6658.14
nested	2	qNEHVI	12	24	4	6664.83	2827.89	3775.31	6426.59	6664.83	6664.83
nested	2	qNEHVI	13	24	4	6664.83	1530.22	3541.25	5644.46	6664.83	6664.83
nested	2	qNEHVI	14	24	4	6664.83	34.857	3734.39	5632.92	6552.72	6661.83
nested	2	qNEHVI	15	24	4	6664.83	2590.6	5541.75	6557.14	6659.25	6661.83
nested	2	qNEHVI	16	24	4	6664.83	2581.28	3829.34	5496.33	6664.83	6664.83
nested	2	qNEHVI	17	24	4	6664.83	1263.61	2681.8	3478.03	3978.11	4101.23
nested	2	qNEHVI	18	24	4	6664.83	1432.48	5394.22	6481.99	6661.83	6661.83
nested	2	qNEHVI	19	24	4	6664.83	3886.59	6495.86	6556.03	6658.14	6661.83
nested	2	qNEHVI	20	24	4	6664.83	3363.52	5415.81	6567.71	6661.83	6664.83
nested	1	qNEHVI	1	24	4	6664.83	540.781	3453.53	6518.13	6663.21	6663.21
nested	1	qNEHVI	2	24	4	6664.83	3.48029	4208.62	6199.5	6493.25	6493.25
nested	1	qNEHVI	3	24	4	6664.83	1459.85	1459.85	4334.75	6318.77	6658.14
nested	1	qNEHVI	4	24	4	6664.83	1418.62	1418.62	3972.89	5746.57	6664.83
nested	1	qNEHVI	5	24	4	6664.83	5320.23	5320.23	6577.12	6577.12	6659.25
nested	1	qNEHVI	6	24	4	6664.83	5320.54	5320.54	6576	6576	6656.52
nested	1	qNEHVI	7	24	4	6664.83	7.43057	6515.14	6515.14	6515.14	6661.83
nested	1	qNEHVI	8	24	4	6664.83	16.458	6518.13	6518.13	6518.13	6664.83
nested	1	qNEHVI	9	24	4	6664.83	16.799	2747.51	4009.97	6322.62	6582.69
nested	1	qNEHVI	10	24	4	6664.83	2318.66	2318.66	6239.93	6239.93	6660.21
nested	1	qNEHVI	11	24	4	6664.83	16.458	6515.14	6515.14	6660.21	6660.21
nested	1	qNEHVI	12	24	4	6664.83	2868.68	2868.68	5599.87	6514.6	6514.6
nested	1	qNEHVI	13	24	4	6664.83	1530.22	1530.22	4334.75	6318.77	6568.78
nested	1	qNEHVI	14	24	4	6664.83	3.10934	3206.12	5408.66	6653.21	6653.21
nested	1	qNEHVI	15	24	4	6664.83	302.66	3692.71	4309.69	6211.81	6663.21
nested	1	qNEHVI	16	24	4	6664.83	837.54	837.54	3838.32	6213.43	6664.83
nested	1	qNEHVI	17	24	4	6664.83	1809	1809	3502.74	3799.5	5399.53
nested	1	qNEHVI	18	24	4	6664.83	1432.48	5394.22	6546.12	6546.12	6661.83
nested	1	qNEHVI	19	24	4	6664.83	776.26	776.26	5394.22	6481.99	6661.83
nested	1	qNEHVI	20	24	4	6664.83	4973.81	4973.81	6581.32	6661.83	6661.83

## Sheet: Figure 3c_ii
C-H arylation dataset
Constrain strategy	Unique features per batch	Search Strategy	seed	batch_size	n_iterations	Optimal Hypervolume	Hypervolume Iteration 0	Hypervolume Iteration 1	Hypervolume Iteration 2	Hypervolume Iteration 3	Hypervolume Iteration 4
naive	1	qNEHVI	1	24	4	46.0675	28.6413	29.412	40.1603	45.3977	45.7198
naive	1	qNEHVI	2	24	4	46.0675	25.1053	37.5123	43.3908	45.732	45.7375
naive	1	qNEHVI	3	24	4	46.0675	24.7446	45.6977	46.0226	46.0272	46.0272
naive	1	qNEHVI	4	24	4	46.0675	34.6426	37.5747	37.6843	45.2203	46.0226
naive	1	qNEHVI	5	24	4	46.0675	33.5623	45.5265	45.9598	45.9688	45.9734
naive	1	qNEHVI	6	24	4	46.0675	34.444	37.7205	40.4705	40.4741	45.3473
naive	1	qNEHVI	7	24	4	46.0675	35.1996	35.6163	38.5858	46.0325	46.0325
naive	1	qNEHVI	8	24	4	46.0675	35.3517	37.9521	37.9521	41.8921	46.0453
naive	1	qNEHVI	9	24	4	46.0675	38.4311	38.9027	45.0482	45.8373	46.0196
naive	1	qNEHVI	10	24	4	46.0675	31.0027	44.8902	45.732	45.741	45.753
naive	1	qNEHVI	11	24	4	46.0675	35.2415	36.389	44.3741	44.579	44.7207
naive	1	qNEHVI	12	24	4	46.0675	35.6353	37.8175	37.955	45.2642	46.0453
naive	1	qNEHVI	13	24	4	46.0675	28.7809	43.4451	44.8973	45.0808	45.4303
naive	1	qNEHVI	14	24	4	46.0675	38.6241	39.3662	41.2605	41.2605	41.5896
naive	1	qNEHVI	15	24	4	46.0675	28.2991	40.6113	45.9598	46.0226	46.0272
naive	1	qNEHVI	16	24	4	46.0675	32.7695	44.9094	46.0439	46.0529	46.0575
naive	1	qNEHVI	17	24	4	46.0675	35.9052	36.4625	37.9612	46.0316	46.0316
naive	1	qNEHVI	18	24	4	46.0675	15.7817	33.3353	35.874	43.2002	46.0325
naive	1	qNEHVI	19	24	4	46.0675	32.0651	36.7306	38.0937	38.1114	45.1855
naive	1	qNEHVI	20	24	4	46.0675	36.8864	45.8176	45.8176	45.8283	45.8373
naive	2	qNEHVI	1	24	4	46.0675	27.6276	36.4357	43.3198	45.7756	46.0584
naive	2	qNEHVI	2	24	4	46.0675	30.4321	35.6084	42.8354	45.5265	45.8969
naive	2	qNEHVI	3	24	4	46.0675	30.1525	40.5972	45.732	45.8919	45.8969
naive	2	qNEHVI	4	24	4	46.0675	35.265	45.6977	46.0281	46.0372	46.0589
naive	2	qNEHVI	5	24	4	46.0675	36.0345	44.2857	44.2857	45.9599	45.9689
naive	2	qNEHVI	6	24	4	46.0675	34.444	37.7197	43.0697	44.6967	45.3554
naive	2	qNEHVI	7	24	4	46.0675	30.4854	43.1023	46.0555	46.0584	46.0584
naive	2	qNEHVI	8	24	4	46.0675	37.8631	40.5794	40.5794	42.0923	42.4913
naive	2	qNEHVI	9	24	4	46.0675	38.2	43.294	45.9598	46.0272	46.0272
naive	2	qNEHVI	10	24	4	46.0675	30.8447	44.696	45.0048	45.7198	45.7198
naive	2	qNEHVI	11	24	4	46.0675	35.6461	38.0762	43.4637	45.2811	46.0226
naive	2	qNEHVI	12	24	4	46.0675	35.6353	38.6962	40.3407	44.9045	45.7108
naive	2	qNEHVI	13	24	4	46.0675	31.7173	43.2487	44.7561	44.7709	45.7108
naive	2	qNEHVI	14	24	4	46.0675	39.0065	44.11	45.6977	45.6977	45.8176
naive	2	qNEHVI	15	24	4	46.0675	35.4186	43.6775	44.9634	45.7108	46.0272
naive	2	qNEHVI	16	24	4	46.0675	34.3166	37.29	43.3112	46.0453	46.0453
naive	2	qNEHVI	17	24	4	46.0675	30.7394	44.6354	46.0539	46.0584	46.0584
naive	2	qNEHVI	18	24	4	46.0675	17.3823	45.6977	45.7108	46.0281	46.0499
naive	2	qNEHVI	19	24	4	46.0675	31.758	43.6257	44.5285	45.3401	46.0589
naive	2	qNEHVI	20	24	4	46.0675	37.0535	43.8787	44.9082	45.0779	45.8373
nested	2	qNEHVI	1	24	4	46.0675	27.6276	28.3932	44.9229	46.0675	46.0675
nested	2	qNEHVI	2	24	4	46.0675	30.4321	37.5297	37.6141	37.6141	37.8351
nested	2	qNEHVI	3	24	4	46.0675	30.1525	45.6977	45.9598	45.9598	46.0485
nested	2	qNEHVI	4	24	4	46.0675	35.265	45.6977	46.0235	46.0281	46.0281
nested	2	qNEHVI	5	24	4	46.0675	36.0345	39.2876	40.7923	46.006	46.0499
nested	2	qNEHVI	6	24	4	46.0675	34.444	37.8981	38.1676	45.0762	45.8373
nested	2	qNEHVI	7	24	4	46.0675	30.4854	44.5361	44.6597	45.732	45.953
nested	2	qNEHVI	8	24	4	46.0675	37.8631	38.9625	43.2257	43.3098	46.0439
nested	2	qNEHVI	9	24	4	46.0675	38.2	43.5144	43.8403	46.015	46.0196
nested	2	qNEHVI	10	24	4	46.0675	30.8447	45.2992	45.7214	45.7214	45.723
nested	2	qNEHVI	11	24	4	46.0675	35.6461	38.0762	43.426	45.4345	45.5258
nested	2	qNEHVI	12	24	4	46.0675	35.6353	38.625	46.0235	46.0235	46.0235
nested	2	qNEHVI	13	24	4	46.0675	31.7173	43.3061	44.9491	46.0543	46.0543
nested	2	qNEHVI	14	24	4	46.0675	39.0065	44.11	44.1191	45.7068	45.9689
nested	2	qNEHVI	15	24	4	46.0675	35.4186	44.8418	45.9598	46.0226	46.0226
nested	2	qNEHVI	16	24	4	46.0675	34.3166	44.0369	45.6977	45.7108	45.7108
nested	2	qNEHVI	17	24	4	46.0675	30.7394	45.6977	45.7068	45.9621	45.9838
nested	2	qNEHVI	18	24	4	46.0675	17.3823	45.2016	45.2016	45.953	46.0453
nested	2	qNEHVI	19	24	4	46.0675	31.758	43.5993	44.3943	45.2269	46.0589
nested	2	qNEHVI	20	24	4	46.0675	37.0535	43.8385	45.0548	45.7068	45.7068
nested	1	qNEHVI	1	24	4	46.0675	28.6413	29.412	42.209	43.3288	46.0675
nested	1	qNEHVI	2	24	4	46.0675	25.1053	37.5123	43.3633	45.8176	45.8266
nested	1	qNEHVI	3	24	4	46.0675	24.7446	45.1749	45.9627	45.9717	46.0629
nested	1	qNEHVI	4	24	4	46.0675	34.6426	43.2719	44.427	46.006	46.015
nested	1	qNEHVI	5	24	4	46.0675	33.5623	45.5265	45.5265	45.7108	46.0371
nested	1	qNEHVI	6	24	4	46.0675	34.444	37.7205	37.7789	44.9134	45.9598
nested	1	qNEHVI	7	24	4	46.0675	35.1996	35.657	36.5199	45.0047	46.0226
nested	1	qNEHVI	8	24	4	46.0675	35.3517	41.8704	41.8704	43.3098	43.3188
nested	1	qNEHVI	9	24	4	46.0675	38.4311	38.9027	45.7068	45.8266	45.8373
nested	1	qNEHVI	10	24	4	46.0675	31.0027	44.8902	44.8902	45.732	46.0539
nested	1	qNEHVI	11	24	4	46.0675	35.2415	37.9853	45.732	45.741	46.0543
nested	1	qNEHVI	12	24	4	46.0675	35.6353	45.6977	45.7068	45.7198	45.9059
nested	1	qNEHVI	13	24	4	46.0675	28.7809	38.9128	38.9533	45.6977	46.0325
nested	1	qNEHVI	14	24	4	46.0675	38.6241	41.8855	41.8855	42.2731	46.0539
nested	1	qNEHVI	15	24	4	46.0675	28.2991	40.6113	45.9598	45.9598	46.0226
nested	1	qNEHVI	16	24	4	46.0675	32.7695	44.9094	44.9094	45.6977	45.6977
nested	1	qNEHVI	17	24	4	46.0675	35.9052	36.4625	37.2477	45.2029	45.437
nested	1	qNEHVI	18	24	4	46.0675	15.7817	39.3461	39.555	45.7068	45.7068
nested	1	qNEHVI	19	24	4	46.0675	32.0651	36.7306	38.9006	44.3454	45.9688
nested	1	qNEHVI	20	24	4	46.0675	36.8864	45.732	45.732	46.0539	46.0584

## Sheet: Figure 4b_i
First experimentalist designed HTE plate
Well	product_1_area%
A1	0
B1	0
C1	0
D1	0
E1	0
F1	0
G1	0
H1	0
A2	0
B2	0
C2	0
D2	0
E2	0
F2	0
G2	0
H2	0
A3	0
B3	0
C3	0
D3	0
E3	0
F3	0
G3	0
H3	0
A4	0
B4	0
C4	0
D4	0
E4	0
F4	0
G4	0
H4	0
A5	0
B5	0
C5	0
D5	0
E5	0
F5	0
G5	0
H5	0
A6	0
B6	0
C6	0
D6	0
E6	0
F6	0
G6	0
H6	0
A7	0
B7	0
C7	0
D7	0
E7	0
F7	0
G7	0
H7	0
A8	0
B8	0
C8	0
D8	0
E8	0
F8	0
G8	0
H8	0
A9	0
B9	0
C9	0
D9	0
E9	0
F9	0
G9	0
H9	0
A10	0
B10	0
C10	0
D10	0
E10	0
F10	0
G10	0
H10	0
A11	0
B11	0
C11	0
D11	0
E11	0
F11	0
G11	0
H11	0
A12	0
B12	0
C12	0
D12	0
E12	0
F12	0
G12	0
H12	0

[truncated: 58 more sheets: Figure 4b_ii, Figure 5a, Figure 5b, Figure 6a, Figure 6b, SI Figure 2_i, SI Figure 2_ii, SI Figure 2_iii, SI Figure 2_iv, SI Figure 2_v, SI Figure 3_i, SI Figure 3_ii, SI Figure 3_iii, SI Figure 3_iv, SI Figure 4_i, SI Figure 4_ii, SI Figure 4_iii, SI Figure 4_iv, SI Figure 5_i, SI Figure 5_ii …]
